# Supplementary material for: Synaptic input sequence discrimination on behavioral timescales mediated by reaction-diffusion chemistry in dendrites
Source: eLife. 2017 Apr 19;6:e25827. doi: 10.7554/eLife.25827 (PMC5426902; doi:10.7554/eLife.25827)
Supplement: Source code 1. — The contents of the zip file include a README.txt, which has the file information and running instructions. In addition, it has script files for various parts of the figures, as well as model specification files for the chemical channel, and morphological parameters. Files include: DOI: http://dx.doi.org/10.7554/eLife.25827.019 [file elife-25827-code1.zip]

Archive with 17 entries (16 files):
- Supplementary/
- Supplementary/SuppExamples.zip
- Supplementary/Fig6.py
- Supplementary/NN_mapk14.g
- Supplementary/Fig5.py
- Supplementary/abstrModelEqns9.pyc
- Supplementary/Fig6_generate_data.py
- Supplementary/README.txt
- Supplementary/proto21.py
- Supplementary/VHC-neuron.CNG.swc
- Supplementary/abstrModelEqns9.py
- Supplementary/proto21.pyc
- Supplementary/Fig5_3d.py
- Supplementary/SupplementaryData.ods
- Supplementary/Fig2.py
- Supplementary/TabulatedChemElecModels.docx
- Supplementary/SupplementaryMaterial.pdf
