# Supplementary material for: Synaptic input sequence discrimination on behavioral timescales mediated by reaction-diffusion chemistry in dendrites
Source: eLife. 2017 Apr 19;6:e25827. doi: 10.7554/eLife.25827 (PMC5426902; doi:10.7554/eLife.25827)
Supplement: Source code 1. — The contents of the zip file include a README.txt, which has the file information and running instructions. In addition, it has script files for various parts of the figures, as well as model specification files for the chemical channel, and morphological parameters. Files include: DOI: http://dx.doi.org/10.7554/eLife.25827.019 [file elife-25827-code1.zip › Supplementary/Fig6.py]

######################################################################
# MOOSE script to assemble parts of Figure 6
# First, the data for two sequences is needed. Run the following scripts:
# python Fig6_generate_data.py --fnumber 0 --sequence 1234
# python Fig6_generate_data.py --fnumber 2 --sequence 40312
# Then, run this script
# python Fig6_assemble_data.py
######################################################################
import pylab
import numpy as np
import os
import matplotlib.pyplot as plt
from matplotlib import cm
import sys
import scipy.stats as ss

gridShape = (6, 2)

def plotBoilerplate( panelTitle, plotPos, xlabel = '', ylabel = '', xticks = [] ):
    ax = plt.subplot2grid( gridShape, plotPos, colspan =2 )
    if len( xticks ) > 0:
        ax.xaxis.set_ticks( xticks )
    #ax.locator_params( 
    ax.spines['top'].set_visible( False )
    ax.spines['right'].set_visible( False )
    ax.tick_params( direction = 'out' )
    #ax.set_xticklabels([])
    ax.set_xticklabels( xticks )
    ax.set_xlabel( xlabel )
    for tick in ax.xaxis.get_major_ticks():
        tick.tick2On = False
    for tick in ax.yaxis.get_major_ticks():
        tick.tick2On = False
    
    plt.ylabel( ylabel, fontsize = 14 )
    # alternate way of doing this separately.
    #plt.yaxis.label.size_size(16)
    #plt.title( 'B' )
    ax.text( -0.15, 1.05, panelTitle, fontsize = 18, weight = 'bold',
    transform=ax.transAxes )
    return ax

def panelB( fig ):
    dt = 0.0001
    npts = int(1 + 25/dt)
    tab = readXplot('Fig6_data.0.1234.xplot', 'Soma_Vm.0')
    #tab = tab[:50001]
    tab = tab[:npts]
    #ax = plotBoilerplate( 'B', (0,0), ylabel = 'Vm (mV)', xticks=range(6) )
    ax = plotBoilerplate( 'B', (0,0), ylabel = 'Vm (mV)', xticks=range(0,26,5) )
    t = np.array( range( len( tab ) ) ) * dt
    print "LEN = ", len( tab )
    plt.plot( t, tab )
    plt.xlabel( "Time (s)", fontsize = 14, horizontalalignment='left', position = (0.02,25) )

def panelC( fig ):
    dt = 0.05
    npts = int(1 + 26/dt)
    ax = plotBoilerplate( 'C', (1,0), ylabel = 'Ca ($\mu$M)', xticks=range(0, 26, 5) )
    tab = readXplot('Fig6_data.0.1234.xplot', 'psd3589_Ca.0')[:npts]
    t = np.array( range( len( tab ) ) ) * dt
    plt.plot( t, tab )
    tab = readXplot('Fig6_data.0.1234.xplot', 'spine3589_Ca.0')[:npts]
    plt.plot( t, tab )
    tab = readXplot('Fig6_data.0.1234.xplot', 'dend70_8_Ca.0')[:npts]
    plt.plot( t, tab )
    plt.xlabel( "Time (s)", fontsize = 14, horizontalalignment='left', position = (0.02,25) )

def dendZone( idx ):
    #idx = 9
    return 'dend70_' + str( idx ) + '_P_MAPK.0'

def panelD( fig ):
    dt = 0.05
    #npts = 421
    npts = int( 1 + 25/dt )
    ax = plotBoilerplate( 'D', (2,0), ylabel = 'MAPK-P ($\mu$M)', xticks = range( 0, 26, 5 ) )
    tab = readXplot('Fig6_data.0.1234.xplot', dendZone( 4 ) )[:npts]
    t = np.array( range( len( tab ) ) ) * dt
    plt.plot( t, tab, linewidth = 3 )
    tab = readXplot('Fig6_data.0.1234.xplot', dendZone( 5 ))[:npts]
    plt.plot( t, tab, linewidth = 3 )
    tab = readXplot('Fig6_data.0.1234.xplot', dendZone( 6 ))[:npts]
    plt.plot( t, tab, linewidth = 3 )
    tab = readXplot('Fig6_data.0.1234.xplot', dendZone( 8 ))[:npts]
    plt.plot( t, tab, linewidth = 3 )
    tab = readXplot('Fig6_data.0.1234.xplot', dendZone( 9 ))[:npts]
    plt.plot( t, tab, linewidth = 3 )
    ################# scrambled points here #################

    tab = readXplot('Fig6_data.2.40312.xplot', dendZone( 4 ))[:npts]
    plt.plot( t, tab, 'b--' )
    tab = readXplot('Fig6_data.2.40312.xplot', dendZone( 5 ))[:npts]
    plt.plot( t, tab, 'g--' )
    tab = readXplot('Fig6_data.2.40312.xplot', dendZone( 6 ))[:npts]
    plt.plot( t, tab, 'r--' )
    tab = readXplot('Fig6_data.2.40312.xplot', dendZone( 8 ))[:npts]
    plt.plot( t, tab, 'c--' )
    tab = readXplot('Fig6_data.2.40312.xplot', dendZone( 9 ))[:npts]
    plt.plot( t, tab, 'm--' )
    plt.xlabel( "Time (s)", fontsize = 14, horizontalalignment='left', position = (0.02,25) )


def panelEFGH( fig ):
    paoc = getSeqMatrix()
    #valmatrix = []
    for site, panelTitle in zip( range( 6 ), ['E','F','G','H','I','J'] ):
        valvector = paoc[site]
        '''
        valvector = []
        for i in range( 25 ):
            values = paoc[:,i]
            #valvector.append( ( values[0] - np.mean( values )) / max( values ) )
            valvector.append( values[0] )
        '''
        #valmatrix.append( valvector )
        print site, max(valvector)
        plotMatrix( fig, site, valvector, panelTitle )

def plotMatrix( fig, site, vec, panelTitle ):
    print 'COORDS = ', 3 + site%3 , site / 3
    ax = plt.subplot2grid( gridShape, (3 + site%3, site/3 ) )
    d = np.array( vec )
    d.shape = (5,5)
    temp = np.array( d[0] )
    d[0] = d[4]
    d[4] = temp
    temp = np.array( d[1] )
    d[1] = d[3]
    d[3] = temp
    #cax = plt.imshow( d,cmap=cm.cool, vmin = 0, vmax = 0.68, interpolation = 'none' )
    #cax = plt.imshow( d,cmap=cm.cool, interpolation = 'none' )
    cax = plt.imshow( d,cmap=cm.cool, vmin = 0, vmax = 0.9, interpolation = 'none', aspect = 'auto' )
    if site > 2:
        cbar = fig.colorbar( cax )
    if site %3 == 2: # bottom row
        plt.xlabel( "Interval (s)", fontsize = 14 )
    xticks = [str(x) for x in range( 1, 6 )]
    plt.xticks( range( len(xticks ) ), xticks )
    if ( site / 3) == 0:    # left row
        plt.ylabel( r"Spacing ($\mu$m)", fontsize = 14)
        #yticks = ['1', '2', '3', '4', '6']
    yticks = ['6', '4', '3', '2', '1']
    plt.yticks( range( len(yticks ) ), yticks )

    ax.text( -0.15, 1.1, panelTitle, fontsize = 18, weight = 'bold',
        transform=ax.transAxes )

def main():
    fig = plt.figure(figsize = (6,12), facecolor='white')
    panelB( fig )
    panelC( fig )
    panelD( fig )
    panelEFGH( fig )
    plt.tight_layout()
    plt.show()

def readXplot( fname, plotname ):
    tab = []
    flag = False
    try:
        with open( fname ) as fd:
            for line in fd:
                if len( line ) > 1:
                    if line[0:9] == '/plotname':
                        if line[10:-1] == plotname:
                            flag = True
                        else:
                            flag = False
                        #print line[11:20], flag
                    if  flag and not( line[0] == '%' or line[0] == '/'):
                        tab.append( float( line[:-1] ) * 1000 )
    except IOError:
        print "NOTAB"
        return 0
    return tab

def readVm( fname ):
    tab = []
    flag = False
    try:
        with open( fname ) as fd:
            for line in fd:
                if len( line ) > 1:
                    if line[0:9] == '/plotname':
                        if line[10:19] == 'Soma_Vm.0':
                            flag = True
                        else:
                            flag = False
                        #print line[11:20], flag
                    if  flag and not( line[0] == '%' or line[0] == '/'):
                        tab.append( float( line[:-1] ) * 1000 )
    except IOError:
        print "NOTAB"
        return 0
    return tab

########################################################################
# Grid setup below.
########################################################################
def getSeqMatrix():
    # Order will be: EFG (vertically): 3 runs in Zone 2, show variability
    # HIJ: Vertically, 2nd column: Zone 0, Zone 1 and Zone 4
    # Zone 2: From homework/SingleNeuronSeqLearn/2017Jan20_smallerSpine, ran
    # python 52matrix.py 2017Jan20_smallerSpine.[123]/ 2
    # to get the first 3 entries in the seq matrix.
    # For the next 3 entries it is:
    
    # Zone 0: ~/homework/SingleNeuronSeqLearn/2017Jan17_matrix_repeats
    # Ran python 52matrix.py 2017Jan17_MatrixRepeats.4/ 0
    # Zone 1: ~/homework/SingleNeuronSeqLearn/2017Jan19_smallSpine
    # Ran: python 52matrix.py 2017Jan19_smallSpine.1/ 1                 
    # Zone 3: ~/homework/SingleNeuronSeqLearn/2017Jan17_matrix_repeats
    # Ran python 52matrix.py 2017Jan17_MatrixRepeats.4/ 3

    sortedAoc = [
        [0.06, 0.01, 0.03, 0.00, -0.10, -0.04, -0.06, 0.11, -0.02, -0.09, 
            0.03, 0.30, 0.49, 0.46, 0.08, 0.03, 0.27, 0.62, 0.22, -0.05, 
            0.11, 0.44, 0.69, 0.13, 0.16],
        [0.07, -0.07, -0.14, -0.07, -0.05, -0.03, 0.14, 0.07, -0.08, 
            -0.03, 0.03, -0.07, 0.42, -0.08, 0.04, 0.07, 0.01, 0.57, 
            0.80, 0.10, 0.12, 0.59, 0.37, 0.35, -0.03],
        [-0.03, -0.08, -0.14, 0.34, 0.04, 0.00, 0.07, -0.13, 0.67, 0.05, 
            -0.01, -0.03, -0.02, 0.74, 0.08, -0.00, 0.23, 0.73, 0.71, 
            -0.03, 0.07, 0.59, 0.78, 0.17, 0.10],
        [ 0.00, 0.01, -0.09, -0.42, 0.01, -0.07, 0.02, 0.05, 0.08, -0.01,
            0.01, -0.00, 0.25, 0.33, 0.26, -0.04, -0.02, 0.14, 0.42, -0.05,
            0.02, 0.18, 0.15, 0.67, 0.27],
        [-0.06, 0.05, 0.06, 0.24, 0.01, 0.03, 0.08, 0.33, 0.55, -0.07, 0.09, 0.02, 0.11, 0.30, 0.17, 0.10, 0.29, -0.12, 0.82, 0.15, 0.24, 0.33, 0.75, -0.08, -0.08],
        [0.06, -0.01, -0.04, 0.03, 0.03, -0.02, 0.12, 0.03, -0.02, -0.02, 0.01, 0.05, 0.07, 0.03, -0.03, 0.05, -0.02, 0.04, 0.02, 0.02, 0.06, 0.10, -0.02, 0.08, -0.01]
        ]
    # Order is Zone2, Zone 2, Zone 2, Zone 0, Zone 1, Zone 4.
    return np.array( sortedAoc )

########################################################################
if __name__ == '__main__':
    main()
