# Supplementary material for: Synaptic input sequence discrimination on behavioral timescales mediated by reaction-diffusion chemistry in dendrites
Source: eLife. 2017 Apr 19;6:e25827. doi: 10.7554/eLife.25827 (PMC5426902; doi:10.7554/eLife.25827)
Supplement: Source code 1. — The contents of the zip file include a README.txt, which has the file information and running instructions. In addition, it has script files for various parts of the figures, as well as model specification files for the chemical channel, and morphological parameters. Files include: DOI: http://dx.doi.org/10.7554/eLife.25827.019 [file elife-25827-code1.zip › Supplementary/Fig6_generate_data.py]

import moose
import pylab
import numpy as np
import sys
import os
import matplotlib.pyplot as plt
from matplotlib import cm
import rdesigneur as rd
import xml.etree.ElementTree as ET
#import itertools
from scipy import stats
import time

baseFname = 'Fig6_data'
displayMoogli = False
displayScatter = False
displayRuns = False
dumpSpatialPlotsFlag = False
scatterParamToUseInStats = 0
realStartTime = time.time()
rdes = 0
spikeStartIndices = [1131, 2000, 500, 1490]
# The dataRange maps to the spikeStartIndices, but is a dendrite index.
dataRange = [[1810,1850],[770,820],[3620,3680],[2510,2550]]
aoc = np.zeros( len( dataRange ) )

# Stim amplitude is unitless, defined in units of A mol conc.
# Stim Width is unitless, defined as multiple of diffusion length.
# Stim Vel is unitless, defined in terms of diffusion length by  time units of diff constt.
# diffConst is defined in terms of square of diffusion length by unit time.
# diffLength here is in SI units: m^2/s
#
params = {
    'diffusionLength':1.0e-6,  # Diffusion characteristic length, used as voxel length too.
    'dendDiameter': 1e-6,  # Diameter of section of dendrite in model
    'dendLength': 100e-6,   # Length of section of dendrite in model
    'spineSizeScale': 1.0,  # Length scaling for spines. Vol wil be x^3.
    'diffConstCa':100.0e-12,      # Diffusion constant of Ca
    'diffConstMAPK': 5e-12, # Diffusion constant for MAPK
    'diffConstPP': 2e-12, # Diff constant for MAPK-activated phosphatase
    'CaActivateRafKf': 6e6,	# 1/sec.mM: rate for activation of Raf by Ca
    'blankVoxelsAtEnd':10,  # of voxels to leave blank at end of cylinder
    'preStimTime':1.0,      # Time to run before turning on stimulus.
    'stimBurstTime':2.0,    # Time for a stimulus burst
    'postStimTime':10.0,    # Time to run after stimulus. ~3x decay time
    'runtime':20.0,         # Simulation run time
    'checkPoint':1.0,       # How often to do a checkpoint.
    'chemPlotDt':0.05,      # Plotting timestep for chemical signaling.
    'elecPlotDt':0.1e-3,    # Plotting timestep for electrical signaling.
    'spineSpacing':1.0e-6,  # Spacing between spines.
    'stimSpacing':4,        # Stimulus spacing, in terms of # of spines.
    'meanSpikeRate':0.1,    # Basal mean rate for all synapses.
    'activeSpikeRate':20.0,  # Active input rate on specified synapses.
    'baseGabaSpikeRate':1.0,    # 1 Hz.
    'thetaGabaSpikeRate':0.5, # This is the peak, not the average theta.
    'thetaFreq':8.0, 		# 
    'amparSynapseWeight': 30.0,    #
    'nmdarSynapseWeight': 30.0,   #
    'gabarSynapseWeight': 30.0,    #
    'LCaDensity': 0.0,     # Channel density for LCa channels.
    'adaptorScale':60.0e3, # Adaptor scale factor from conc to Na density in Seimens/m^2.
    'CaPsdScale': 0.08,    # Adaptor scale from psd elec Ca to chem conc.
    'Em': -60.0e-3,     #   Resting potential of neuron
    'refractoryPeriod':0.010,  # 10 ms refractory time.
    'cellModel': 'VHC-neuron.CNG.swc',  # Cell morphology file
    #'cellModel': 'h10.CNG.swc',  # Cell morphology file
    'chemModel': 'NN_mapk14.g',  # Chemical model file.
    'fnumber': 0,  # Output file index
    'seed': 1234,   # Seeds random numbers
    'sequence': 1234,  # stimulus sequence. 
    'seqDx': 4.0e-6,    # Sequence spatial interval
    'seqDt': 3.0,       # Sequence time interval
}

def attachStimulus( fname, rdes ):
    compts = rdes.elecid.compartments
    heads = []
    lookupSpineIndexFromCompt = []
    for i in compts:
        sl = rdes.elecid.spinesOnCompartment[i]
        lookupSpineIndexFromCompt.append( len( heads ) )
        heads.extend( sl[1::2] )

    ampar = moose.wildcardFind( '/model/elec/#/glu' )
    assert( len(ampar) == len( heads ) )
    moose.RandSpike( '/model/elec/spike', len( heads ) )
    spikes = moose.vec( '/model/elec/spike' )
    spikes.rate = params['meanSpikeRate']
    spikes.refractT = params['refractoryPeriod']
    amparSynWeight = params['amparSynapseWeight']
    nmdarSynWeight = params['nmdarSynapseWeight']

    for j in zip( heads, range( len( heads ) ) ):
        sh = moose.element( j[0].path + '/glu/sh' )
        sh.numSynapses = 1
        sh.synapse[0].weight = amparSynWeight
        moose.connect( spikes[j[1]], 'spikeOut', sh.synapse[0], 'addSpike' )
        sh = moose.element( j[0].path + '/NMDA/sh' )
        sh.numSynapses = 1
        sh.synapse[0].weight = nmdarSynWeight
        moose.connect( spikes[j[1]], 'spikeOut', sh.synapse[0], 'addSpike' )

    thetaGaba = moose.Function( '/model/elec/thetaGabaRhythm' )
    timeExpr = 'cos( 6.283 * t * ' + str(params['thetaFreq']/2.0) + ' )^2'
    rateExpr = str( 2.0 * params['thetaGabaSpikeRate'])
    thetaGaba.expr = str( params['baseGabaSpikeRate']) + ' + ' + rateExpr + ' * ' +  timeExpr
    print thetaGaba.expr,
    gabar = moose.wildcardFind( '/model/elec/#/GABA' )
    print "     NUM-GABA = ", len(gabar)
    rsGabar = moose.RandSpike( '/model/elec/gabaSpike', len( gabar ) )
    moose.connect( thetaGaba, 'valueOut', rsGabar, 'setRate', 'OneToAll' )
    gabaSpikes = moose.vec( '/model/elec/gabaSpike' )
    #spikes.rate = params['meanSpikeRate']
    gabaSpikes.refractT = params['refractoryPeriod']
    gabarSynWeight = params['gabarSynapseWeight']
    for i in range( len(gabar) ):
        sh = moose.element( gabar[i].path + '/sh' )
        sh.numSynapses = 1
        sh.synapse[0].weight = gabarSynWeight
        moose.connect( gabaSpikes[i], 'spikeOut', sh.synapse[0], 'addSpike' )

    return lookupSpineIndexFromCompt
    
def attachStimulus2( fname ):
    ampar = moose.wildcardFind( '/model/elec/#/glu' )
    nmdar = moose.wildcardFind( '/model/elec/#/NMDA' )
    numSyn = len( ampar )
    assert( numSyn == len( nmdar ) );
    moose.le( '/model' )

    moose.RandSpike( '/model/elec/spike', len( ampar ) )
    spikes = moose.vec( '/model/elec/spike' )
    spikes.rate = params['meanSpikeRate']
    spikes.refractT = params['refractoryPeriod']
    amparSynWeight = params['amparSynapseWeight']
    nmdarSynWeight = params['nmdarSynapseWeight']
    for i in range( numSyn ):
        sh = moose.element( ampar[i].path + '/sh' )
        sh.numSynapses = 1
        sh.synapse[0].weight = amparSynWeight
        moose.connect( spikes[i], 'spikeOut', sh.synapse[0], 'addSpike' )
        sh = moose.element( nmdar[i].path + '/sh' )
        sh.numSynapses = 1
        sh.synapse[0].weight = nmdarSynWeight
        moose.connect( spikes[i], 'spikeOut', sh.synapse[0], 'addSpike' )

def dumpPlots( fname ):
    currt = moose.element( '/clock' ).currentTime
    #print "os.rename( " + fname + ".xplot", fname + ".old )"
    os.rename( fname + ".xplot", fname + ".old" )
    print 'Current sim time = ', currt, ", user time = ", time.time() - realStartTime
    sys.stdout.flush()
    fd = open( fname + ".xplot", "w" )
    for ii in params:
        fd.write('% ' + ii + '  ' + str( params[ii] ) + '\n' )
    fd.flush()
    fd.close()

    for i in rdes.plotNames:
        # Args are tabname, plot title, index, scale, units 
        for j in moose.vec( i[0] ):
            plotLabel = i[1].replace( " ", "_" ) + "." + str(j.index)
            j.xplot( fname + ".xplot", plotLabel )

def dumpSpatialPlots( fname ):
    global aoc
    fd2 = open( fname + "_spatial.xplot", "a" )
    currt = moose.element( '/clock' ).currentTime
    elist = {}
    elist['spineCa'] = moose.vec( '/model/chem/spine/Ca' )
    elist['Ca4_CaM'] = moose.vec( '/model/chem/dend/DEND/CaM/CaM_dash_Ca4' )
    elist['dendCa'] = moose.vec( '/model/chem/dend/DEND/Ca' )
    #elist['dendKA_p'] = moose.vec( '/model/chem/dend/DEND/K_A_p' )
    elist['dendMAPK_p'] = moose.vec( '/model/chem/dend/DEND/P_MAPK' )
    #elist['dendPP'] = moose.vec( '/model/chem/dend/DEND/phosphatase' )
    #elist['dend_regPP'] = moose.vec( '/model/chem/dend/DEND/reg_phosphatase' )

    if dumpSpatialPlotsFlag:
        for key, elm in elist.items():
            fd2.write( "\n/newplot" )
            fd2.write( "\n/plotname " + key + "_" + str(currt) + "\n" )
            for v in elm.conc:
                fd2.write( str( v ) + "\n" )
            fd2.flush()
        fd2.close()

    ### Here we dump the running total for Area of Curve.
    conc = elist['dendMAPK_p'].conc
    fd3 = open( fname + ".aoc", "a" )
    fd3.write( str(currt) )
    for i in range( len( dataRange ) ):
        aoc[i] += sum( conc[ dataRange[i][0]: dataRange[i][1] ] )
        fd3.write( '\t' + str(aoc[i] ) )
    fd3.write( '\n' )
    fd3.flush()
    fd3.close()


def convertSeq( arg ):
    x = int( arg )
    ret = [0] * 5
    for i in range( 5 ):
        ret[-i-1] = x % 10
        x /= 10
    return ret

def printStuff( sequence, firstSpineOnCompt, rdes ):
    for i in sequence:
        for j in spikeStartIndices:
            spikeIdx = firstSpineOnCompt[j] + i * params['stimSpacing']
            headPath = '/model/elec/head' + str( spikeIdx )
            head = moose.element( headPath )
            #headCa = moose.element( headPath + '/Ca_conc' )
            #headGlu = moose.element( headPath + '/glu' )
            #headNmda = moose.element( headPath + '/NMDA' )
            print i, j, spikeIdx, head.name, rdes.elecid.parentCompartmentOfSpine[head].name

def main():
    global rdes
    global params
    sequence = [0,1,2,3,4]

    #print params['sequence'], sequence
    for ii in range( len( sys.argv ) ):
        if sys.argv[ii][:2] == '--':
            argName = sys.argv[ii][2:]
            if argName in params:
                if type( params[argName] ) is str:
                    params[argName] = sys.argv[ii+1]
                elif type( params[argName] ) is int:
                    params[argName] = int( sys.argv[ii+1] )
                else:
                    params[argName] = float(sys.argv[ii+1])

    params[ 'stimSpacing' ] = int( round(params['seqDx']/params['spineSpacing']) )
    if params['stimBurstTime'] >= params['seqDt']:
        params['stimBurstTime'] = params['seqDt']
        
    # Type correction hack
    #params['stimSpacing'] = int( params['stimSpacing'] ) 
    #params['fnumber'] = int( params['fnumber'] ) 
    #params['sequence'] = int( params['sequence'] ) 

    sequence = convertSeq( params['sequence'] )
    fname = baseFname + '.' +  str( int( params['fnumber'] ) ) + '.' + str( int( params['sequence'] ) )
    print params['sequence'], sequence, fname

    diffusionLength = params['diffusionLength']
    dendLength = params['dendLength']
    diffusionLength = params['diffusionLength']
    library = moose.Neutral( '/library' )
    if displayMoogli:
        ml = [
                ['#', '1', '.', 'Vm', 'Memb potential'],
                ['#', '1', 'Ca_conc', 'Ca', '[Ca]', 0, 10, 0.001],
            ]
    else:
        ml = []

    chanpath = os.path.dirname( os.path.realpath(__file__)) + '/proto21.'
    moose.seed( params['seed'] )
    rdes = rd.rdesigneur(
        useGssa = False,
        turnOffElec = False,
        chemPlotDt = params['chemPlotDt'],
        diffusionLength = diffusionLength,
        spineProto = [['makeExcSpine()', 'spine']],
        chanProto = [
            [ chanpath + 'make_K_AHP()', 'K_AHP' ],
            [ chanpath + 'make_K_A()', 'K_A' ],
            [ chanpath + 'make_K_C()', 'K_C' ],
            [ chanpath + 'make_K_DR()', 'K_DR' ],
            [ chanpath + 'make_Na()', 'Na' ],
            [ chanpath + 'make_Ca_conc()', 'Ca_conc' ],
            [ chanpath + 'make_Ca()', 'Ca' ],
            [ chanpath + 'make_NMDA()', 'NMDA' ],
            [ chanpath + 'make_glu()', 'glu' ],
            [ chanpath + 'make_GABA()', 'GABA' ],
        ],
        chemProto = [[params['chemModel'], 'chem']],
        cellProto = [[params['cellModel'], 'elec']],
        chanDistrib = [
            ["Ca_conc", "#", "tau", "0.0133" ],
            ["Ca", "#dend#,#basal#,#apical#", "Gbar", str( params["LCaDensity"] ) ],
            ["Ca", "#soma#", "Gbar", "40" ],
            ["Na", "#dend#,#basal#", "Gbar", "60" ],
            ["Na", "#soma#", "Gbar", "600" ],
            ["Na", "#apical#", "Gbar", "40+40*exp(-p/200e-6)" ],
            ["K_DR", "#dend#,#basal#", "Gbar", "(p < 400e-6)*200" ],
            ["K_DR", "#soma#", "Gbar", "250" ],
            ["K_DR", "#apical#", "Gbar", "60+40*(p < 125e-6)" ],
            ["K_AHP", "#", "Gbar", "8" ],
            ["K_C", "#basal#,#dend#,#apical#", "Gbar", "50+150*exp(-p/200e-6)" ],
            ["K_C", "#soma#", "Gbar", "100" ],
            ["K_A", "#soma#", "Gbar", "50" ],
            ["K_A", "#dend#,#apical#", "Gbar", "50*(1 + 2.0e-6/(dia + 0.1e-6))" ],
            ["GABA", "#apical#,#dend#,#basal#", "Gbar", "10 + 30*(p < 125e-6)" ],
        ],
        spineDistrib = [['spine','#dend#,#apical#', str(params['spineSpacing']),'1e-7', str( params['spineSizeScale'] ), '0.0' ]],
        chemDistrib = [['chem', '#', 'install', '1' ]],
        adaptorList = [
            [ 'Ca_conc', 'Ca', 'psd/Ca_input', 'concInit', 2e-6, params['CaPsdScale'] ],
            [ 'Ca_conc', 'Ca','dend/DEND/Ca_input','concInit',2.0e-6,0.0001],
            [ 'dend/DEND/channel_p', 'conc', 'Na', 'modulation', 1.0, params['adaptorScale']],
        ],
        plotList = [
            ['soma', '1', '.', 'Vm', 'Soma Vm'],
            ['head1732', '1', 'Ca_conc', 'Ca', 'head1732 eCa'],
            ['apical_36_2', '1', 'dend/DEND/P_MAPK', 'conc', 'dend36_2_P_MAPK'],
            ['apical_36_2', '1', 'dend/DEND/Ca', 'conc', 'dend36_2 Ca'],
            ['head1732', '1', 'spine/Ca', 'conc', 'spine1732_Ca'],
            ['head1732', '1', 'psd/Ca', 'conc', 'psd1732_Ca'],

            ['apical_36_3', '1', 'dend/DEND/P_MAPK', 'conc', 'dend36_3_P_MAPK'],
            ['apical_36_3', '1', 'dend/DEND/Ca', 'conc', 'dend36_3_Ca'],
            ['head1735', '1', 'spine/Ca', 'conc', 'spine1735_Ca'],
            ['head1735', '1', 'psd/Ca', 'conc', 'psd1735_Ca'],

            ['apical_36_5', '1', 'dend/DEND/P_MAPK', 'conc', 'dend36_5_P_MAPK'],
            ['apical_36_5', '1', 'dend/DEND/Ca', 'conc', 'dend36_5_Ca'],
            ['head1738', '1', 'spine/Ca', 'conc', 'spine1738_Ca'],
            ['head1738', '1', 'psd/Ca', 'conc', 'psd1738_Ca'],

            ['apical_36_6', '1', 'dend/DEND/P_MAPK', 'conc', 'dend36_6_P_MAPK'],
            ['apical_36_6', '1', 'dend/DEND/Ca', 'conc', 'dend36_6_Ca'],
            ['head1741', '1', 'spine/Ca', 'conc', 'spine1741_Ca'],
            ['head1741', '1', 'psd/Ca', 'conc', 'psd1741_Ca'],

            ['apical_36_7', '1', 'dend/DEND/P_MAPK', 'conc', 'dend36_7_P_MAPK'],
            ['apical_36_7', '1', 'dend/DEND/Ca', 'conc', 'dend36_7_Ca'],
            ['head1744', '1', 'spine/Ca', 'conc', 'spine1744_Ca'],
            ['head1744', '1', 'psd/Ca', 'conc', 'psd1744_Ca'],


            ['apical_70_4', '1', 'dend/DEND/P_MAPK', 'conc', 'dend70_4_P_MAPK'],
            ['apical_70_4', '1', 'dend/DEND/Ca', 'conc', 'dend70_4_Ca'],
            ['head3573', '1', 'spine/Ca', 'conc', 'spine3573_Ca'],
            ['head3573', '1', 'psd/Ca', 'conc', 'psd3573_Ca'],

            ['apical_70_5', '1', 'dend/DEND/P_MAPK', 'conc', 'dend70_5_P_MAPK'],
            ['apical_70_5', '1', 'dend/DEND/Ca', 'conc', 'dend70_5_Ca'],
            ['head3577', '1', 'spine/Ca', 'conc', 'spine3577_Ca'],
            ['head3577', '1', 'psd/Ca', 'conc', 'psd3577_Ca'],

            ['apical_70_6', '1', 'dend/DEND/P_MAPK', 'conc', 'dend70_6_P_MAPK'],
            ['apical_70_6', '1', 'dend/DEND/Ca', 'conc', 'dend70_6_Ca'],
            ['head3581', '1', 'spine/Ca', 'conc', 'spine3581_Ca'],
            ['head3581', '1', 'psd/Ca', 'conc', 'psd3581_Ca'],

            ['apical_70_8', '1', 'dend/DEND/P_MAPK', 'conc', 'dend70_8_P_MAPK'],
            ['apical_70_8', '1', 'dend/DEND/Ca', 'conc', 'dend70_8_Ca'],
            ['head3585', '1', 'spine/Ca', 'conc', 'spine3585_Ca'],
            ['head3585', '1', 'psd/Ca', 'conc', 'psd3585_Ca'],

            ['apical_70_9', '1', 'dend/DEND/P_MAPK', 'conc', 'dend70_9_P_MAPK'],
            ['apical_70_9', '1', 'dend/DEND/Ca', 'conc', 'dend70_9_Ca'],
            ['head3589', '1', 'spine/Ca', 'conc', 'spine3589_Ca'],
            ['head3589', '1', 'psd/Ca', 'conc', 'psd3589_Ca'],


            ['apical_16_15', '1', 'dend/DEND/P_MAPK', 'conc', 'dend16_15_P_MAPK'],
            ['apical_16_15', '1', 'dend/DEND/Ca', 'conc', 'dend16_15_Ca'],
            ['head733', '1', 'spine/Ca', 'conc', 'spine733_Ca'],
            ['head733', '1', 'psd/Ca', 'conc', 'psd733_Ca'],

            ['apical_52_12', '1', 'dend/DEND/P_MAPK', 'conc', 'dend52_12_P_MAPK'],
            ['apical_52_12', '1', 'dend/DEND/Ca', 'conc', 'dend52_12_Ca'],
            ['head2425', '1', 'spine/Ca', 'conc', 'spine2425_Ca'],
            ['head2425', '1', 'psd/Ca', 'conc', 'psd2425_Ca'],

        ],
        moogList = ml
    )

    ############## Set spine dimensions ##########################
    # This is now done in the rdesigneur spineDistrib
    #moose.element( '/library/spine/shaft' ).diameter *= params['shaftDiaScale']
    #moose.element( '/library/spine/head' ).diameter *= params['headDiaScale']
    ############## Set Ca diffusion const ##########################
    for ca in moose.wildcardFind( '/library/##/Ca[ISA=PoolBase]' ):
        ca.diffConst = params['diffConstCa']

    ############## Set MAPK diffusion const ##########################
    temp = params['diffConstMAPK']
    moose.element( '/library/chem/dend/DEND/P_MAPK' ).diffConst = temp
    moose.element( '/library/chem/dend/DEND/MAPK' ).diffConst = temp
    ############## Set PP diffusion const ##########################
    temp = params['diffConstPP']
    moose.element( '/library/chem/dend/DEND/reg_phosphatase' ).diffConst = temp
    moose.element( '/library/chem/dend/DEND/inact_phosphatase' ).diffConst = temp
    ############## Set resting potential ##########################
    for i in moose.wildcardFind( "/library/##[][ISA=CompartmentBase]" ):
        i.Em = params[ 'Em' ]
        i.initVm = params[ 'Em' ]
    ############## Set sensitivity to Ca ##########################
    moose.element( '/library/chem/dend/DEND/Ca_activate_Raf' ).Kf = params['CaActivateRafKf']

    #################### Build the model ##########################
    rdes.buildModel()
    #moose.showfields( '/model/chem/dend/DEND/PKA/KA' )
    #moose.le( '/model/elec' )
    #print "NUM PLOTS = ", len( rdes.plotNames)
    firstSpineOnCompt = attachStimulus( fname, rdes )

    fd = open( fname + ".xplot", "w" )
    fd.flush()
    fd2 = open( fname + "_spatial.xplot", "w" )
    fd.close()

    checkPoint = params['checkPoint']
    moose.setClock( 19, checkPoint )
    periodicOutput = moose.PyRun( '/model/graphs/periodicOutput' )
    periodicOutput.tick = 19
    periodicOutput.runString = 'dumpPlots( "' + fname + '" )'
    periodicOutput.initString = 'print "Starting PeriodicOutput"'

    spatOutput = moose.PyRun( '/model/graphs/spatOutput' )
    spatOutput.tick = 18
    spatOutput.runString = 'dumpSpatialPlots( "' + fname + '" )'
    spatOutput.initString = 'print "Starting Spatial Output"'
    moose.reinit()
    moose.seed( 1 )

    printStuff( sequence, firstSpineOnCompt, rdes )

    spikes = moose.vec( '/model/elec/spike' )

    runtime = params['runtime']
    if displayMoogli:
        rdes.displayMoogli( 0.05, runtime, 0.0 )
    moose.start( params['preStimTime'] )
    '''
    ni = len( spikes ) / 8.0
    spikeStartIndices = [ int( (i + 0.5) * ni ) for i in range( 8 ) ]
    print "########## len(spikes) = ", len(spikes)
    print "########## spikeStartIndices = ", spikeStartIndices
    '''

    stimIntervalTime = params['seqDt'] - params['stimBurstTime']
    assert( stimIntervalTime >= 0 )
    for i in sequence:
        for j in spikeStartIndices:
            spikeIdx = firstSpineOnCompt[j] + i * params['stimSpacing']
            spikes[spikeIdx].rate = params['activeSpikeRate']
        moose.start( params['stimBurstTime'] )
        for j in spikeStartIndices:
            spikeIdx = firstSpineOnCompt[j] + i * params['stimSpacing']
            spikes[spikeIdx].rate = params['meanSpikeRate']
        if ( stimIntervalTime > 0.0 ):
            moose.start( stimIntervalTime )
    moose.start( params['postStimTime'] )

    quit()

if __name__ == '__main__':
    main()
