# Supplementary material for: Synaptic input sequence discrimination on behavioral timescales mediated by reaction-diffusion chemistry in dendrites
Source: eLife. 2017 Apr 19;6:e25827. doi: 10.7554/eLife.25827 (PMC5426902; doi:10.7554/eLife.25827)
Supplement: Source code 1. — The contents of the zip file include a README.txt, which has the file information and running instructions. In addition, it has script files for various parts of the figures, as well as model specification files for the chemical channel, and morphological parameters. Files include: DOI: http://dx.doi.org/10.7554/eLife.25827.019 [file elife-25827-code1.zip › Supplementary/README.txt]

This zipfile contains the following files:
README.txt: this file
Fig2.py:		Script for generating Figure 2.
abstrModelEqns9.py:	Script defining abstract models for Figure 2

Fig5.py			Script for generating panels BCEF of Figure 5
Fig5_3d.py		Script for generating panel D of Figure 5

Fig6_generate_data.py	Script for generating data files for Figure 6
Fig6.py			Script for making panels B-J of Figure 6.

NN_mapk14.g		GENESIS chemical model definition file for Figure 6
proto21.py		Channel prototypes for Figure 6
VHC-neuron.CNG.swc	Morphology file for Figure 6

=============================================================================

To generate the figures:

Figure 2:	(takes about 10 seconds)
python Fig2.py


Figure 5:	(takes about 30 seconds)
python Fig5.py
python Fig5_3d.py	(This will only work if you have Moogli installed. It
			generates the 3-D view of the modeled dendrite.)


Figure 6:	(takes about 6 hours for each generation run, 
		and 5 seconds for the final figure)
python Fig6_generate_data.py --fnumber 0 --sequence 1234

python Fig6_generate_data.py --fnumber 2 --sequence 40312

python Fig6.py	
	( This assumes that the files 
		Fig6_data.0.1234.xplot and Fig6_data.2.40312.xplot
	have been generated from the previous two commands.
	Note that I have explicitly embedded the results from a big
		parallel run for the tuning matrices into the script file.)

=============================================================================
