# Supplementary material for: Synaptic input sequence discrimination on behavioral timescales mediated by reaction-diffusion chemistry in dendrites
Source: eLife. 2017 Apr 19;6:e25827. doi: 10.7554/eLife.25827 (PMC5426902; doi:10.7554/eLife.25827)
Supplement: Source code 1. — The contents of the zip file include a README.txt, which has the file information and running instructions. In addition, it has script files for various parts of the figures, as well as model specification files for the chemical channel, and morphological parameters. Files include: DOI: http://dx.doi.org/10.7554/eLife.25827.019 [file elife-25827-code1.zip › Supplementary/proto21.py]

#/* FILE INFORMATION
#** Based mostly on the traub91proto.g by Dave Beeman
#** Main difference is addition of Glu and NMDA channels
#** The 1991 Traub set of voltage and concentration dependent channels
#** Implemented as tabchannels by : Dave Beeman
#**      R.D.Traub, R. K. S. Wong, R. Miles, and H. Michelson
#**	Journal of Neurophysiology, Vol. 66, p. 635 (1991)
#**
#** This file depends on functions and constants defined in defaults.g
#** As it is also intended as an example of the use of the tabchannel
#** object to implement concentration dependent channels, it has extensive
#** comments.  Note that the original units used in the paper have been
#** converted to SI (MKS) units.  Also, we define the ionic equilibrium 
#** potentials relative to the resting potential, EREST_ACT.  In the
#** paper, this was defined to be zero.  Here, we use -0.060 volts, the
#** measured value relative to the outside of the cell.
#*/

#/* November 1999 update for GENESIS 2.2: Previous versions of this file used
#   a combination of a table, tabgate, and vdep_channel to implement the
#   Ca-dependent K Channel - K(C).  This new version uses the new tabchannel
#   "instant" field, introduced in GENESIS 2.2, to implement an
#   "instantaneous" gate for the multiplicative Ca-dependent factor in the
#   conductance.   This allows these channels to be used with the fast
#   hsolve chanmodes > 1.
#*/

# Apr 2012 update for pymoose. Converted to equivalent MOOSE funcs.

import moose
import numpy as np
import math

#CONSTANTS
global EK
global SOMA_A
global EREST_ACT
global ENA
global ECA
EREST_ACT = -0.060 #/* hippocampal cell resting potl */
ENA = 0.115 + EREST_ACT #// 0.055
EK = -0.015 + EREST_ACT #// -0.075
ECA = 0.140 + EREST_ACT #// 0.080
SOMA_A = 3.320e-9       #// soma area in square meters
CA_SCALE = 25000        # Ratio of Traub units to mM. 250::0.01
                            

#/*
#For these channels, the maximum channel conductance (Gbar) has been
#calculated using the CA3 soma channel conductance densities and soma
#area.  Typically, the functions which create these channels will be used
#to create a library of prototype channels.  When the cell reader creates
#copies of these channels in various compartments, it will set the actual
#value of Gbar by calculating it from the cell parameter file.
#*/

#//========================================================================
#//                      Tabulated Ca Channel
#//========================================================================

def make_Ca( name ):
	if moose.exists( '/library/' + name):
		return
	Ca = moose.HHChannel( '/library/' + name )
	Ca.Ek = ECA
	Ca.Gbar = 40 * SOMA_A
	Ca.Gk = 0
	Ca.Xpower = 2
	Ca.Ypower = 1
	Ca.Zpower = 0

	xgate = moose.element( Ca.path + '/gateX' )
	xA = np.array( [ 1.6e3, 0, 1.0, -1.0 * (0.065 + EREST_ACT), -0.01389, -20e3 * (0.0511 + EREST_ACT), 20e3, -1.0, -1.0 * (0.0511 + EREST_ACT), 5.0e-3, 3000, -0.1, 0.05 ] )
#	xgate.min = -0.1
#	xgate.max = 0.05
#	xgate.divs = 3000
#// Converting Traub's expressions for the gCa/s alpha and beta functions
#// to SI units and entering the A, B, C, D and F parameters, we get:
#	xgate.alpha( 1.6e3, 0, 1.0, -1.0 * (0.065 + EREST_ACT), -0.01389 )
#	xgate.beta( -20e3 * (0.0511 + EREST_ACT), 20e3, -1.0, -1.0 * (0.0511 + EREST_ACT), 5.0e-3 )
	#xgate.setupAlpha( xA )
	xgate.alphaParms = xA


#  The Y gate (gCa/r) is not quite of this form.  For V > EREST_ACT, alpha =
#  5*{exp({-50*(V - EREST_ACT)})}.  Otherwise, alpha = 5.  Over the entire
#  range, alpha + beta = 5.  To create the Y_A and Y_B tables, we use some
#  of the pieces of the setupalpha function.
	ygate = moose.element( Ca.path + '/gateY' )
	ygate.min = -0.1
	ygate.max = 0.05
	ygate.divs = 3000
	yA = np.zeros( (ygate.divs + 1), dtype=float)
	yB = np.zeros( (ygate.divs + 1), dtype=float)


#Fill the Y_A table with alpha values and the Y_B table with (alpha+beta)
	dx = (ygate.max - ygate.min)/ygate.divs
	x = ygate.min
	for i in range( ygate.divs + 1 ):
		if ( x > EREST_ACT):
			yA[i] = 5.0 * math.exp( -50 * (x - EREST_ACT) )
		else:
			yA[i] = 0.0
		#yB[i] = 6.0 - yA[i]
		yB[i] = 5.0
		x += dx
	ygate.tableA = yA
	ygate.tableB = yB
# Tell the cell reader that the current from this channel must be fed into
# the Ca_conc pool of calcium.
	addmsg1 = moose.Mstring( Ca.path + '/addmsg1' )
	addmsg1.value = '.	IkOut	../Ca_conc	current'
# in some compartments, whe have an NMDA_Ca_conc object to put the current
# into.
	addmsg2 = moose.Mstring( Ca.path + '/addmsg2' )
	addmsg2.value = '.	IkOut	../NMDA_Ca_conc	current'
# As we typically use the cell reader to create copies of these prototype
#elements in one or more compartments, we need some way to be sure that the
#needed messages are established.  Although the cell reader has enough
#information to create the messages which link compartments to their channels
#and to other adjacent compartments, it most be provided with the information
#needed to establish additional messages.  This is done by placing the
#message string in a user-defined field of one of the elements which is
#involved in the message.  The cell reader recognizes the added object names
#"addmsg1", "addmsg2", etc. as indicating that they are to be
#evaluated and used to set up messages.  The paths are relative to the
#element which contains the message string in its added field.  Thus,
#"../Ca_conc" refers to the sibling element Ca_conc and "."
#refers to the Ca element itself.


#/*************************************************************************
#Next, we need an element to take the Calcium current calculated by the Ca
#channel and convert it to the Ca concentration.  The "Ca_concen" object
#solves the equation dC/dt = B*I_Ca - C/tau, and sets Ca = Ca_base + C.  As
#it is easy to make mistakes in units when using this Calcium diffusion
#equation, the units used here merit some discussion.

#With Ca_base = 0, this corresponds to Traub's diffusion equation for
#concentration, except that the sign of the current term here is positive, as
#GENESIS uses the convention that I_Ca is the current flowing INTO the
#compartment through the channel.  In SI units, the concentration is usually
#expressed in moles/m^3 (which equals millimoles/liter), and the units of B
#are chosen so that B = 1/(ion_charge * Faraday * volume). Current is
#expressed in amperes and one Faraday = 96487 coulombs.  However, in this
#case, Traub expresses the concentration in arbitrary units, current in
#microamps and uses tau = 13.33 msec.  If we use the same concentration units,
#but express current in amperes and tau in seconds, our B constant is then
#10^12 times the constant (called "phi") used in the paper.  The actual value
#used will be typically be determined by the cell reader from the cell
#parameter file.  However, for the prototype channel we wlll use Traub's
#corrected value for the soma.  (An error in the paper gives it as 17,402
#rather than 17.402.)  In our units, this will be 17.402e12.

#*************************************************************************/


#//========================================================================
#//                      Ca conc
#//========================================================================

def make_Ca_conc( name ):
	if moose.exists( '/library/' + name ):
		return
	conc = moose.CaConc( '/library/tempName' )
        conc.name = name
	conc.tau = 0.013333  # sec
	conc.B  = 17.402e12 # Curr to conc conversion for soma
	conc.Ca_base = 0.00000

#This Ca_concen element should receive a message from any calcium channels
# with the current going through the channel. Here we have this specified
# in the Ca channel, with the idea that more than one channel might
# contribute Ca ions to this calcium pool. In the original GENESIS file
# this was specified here in make_Ca_conc.

#========================================================================
#             Tabulated Ca-dependent K AHP Channel
#========================================================================

# This is a tabchannel which gets the calcium concentration from Ca_conc
#  in order to calculate the activation of its Z gate.  It is set up much
#  like the Ca channel, except that the A and B tables have values which are
#  functions of concentration, instead of voltage.

def make_K_AHP( name ):
	if moose.exists( '/library/' + name ):
		return
	K_AHP = moose.HHChannel( '/library/' + name )
	K_AHP.Ek = EK	#			V
	K_AHP.Gbar = 8 * SOMA_A #	S
	K_AHP.Gk = 0	#	S
	K_AHP.Xpower = 0
	K_AHP.Ypower = 0
	K_AHP.Zpower = 1

	zgate = moose.element( K_AHP.path + '/gateZ' )
	xmax = 500.0
	zgate.min = 0
	zgate.max = xmax
	zgate.divs = 3000
	zA = np.zeros( (zgate.divs + 1), dtype=float)
	zB = np.zeros( (zgate.divs + 1), dtype=float)
	dx = (zgate.max - zgate.min)/zgate.divs
	x = zgate.min
	for i in range( zgate.divs + 1 ):
            zA[i] = min( 0.02 * CA_SCALE * x, 10 )
            zB[i] = 1.0
            x = x + dx

	zgate.tableA = zA
	zgate.tableB = zB
	addmsg1 = moose.Mstring( K_AHP.path + '/addmsg1' )
	addmsg1.value = '../Ca_conc	concOut	. concen'
# Use an added field to tell the cell reader to set up a message from the
# Ca_Conc with concentration info, to the current K_AHP object.


#//========================================================================
#//  Ca-dependent K Channel - K(C) - (vdep_channel with table and tabgate)
#//========================================================================

#The expression for the conductance of the potassium C-current channel has a
#typical voltage and time dependent activation gate, where the time dependence
#arises from the solution of a differential equation containing the rate
#parameters alpha and beta.  It is multiplied by a function of calcium
#concentration that is given explicitly rather than being obtained from a
#differential equation.  Therefore, we need a way to multiply the activation
#by a concentration dependent value which is determined from a lookup table.
#This is accomplished by using the Z gate with the new tabchannel "instant"
#field, introduced in GENESIS 2.2, to implement an "instantaneous" gate for
#the multiplicative Ca-dependent factor in the conductance.

def make_K_C( name ):
	if moose.exists( '/library/' + name ):
		return
	K_C = moose.HHChannel( '/library/' + name )
	K_C.Ek = EK					#	V
	K_C.Gbar = 100.0 * SOMA_A 	#	S
	K_C.Gk = 0					#	S
	K_C.Xpower = 1
	K_C.Zpower = 1
	K_C.instant = 4				# Flag: 0x100 means Z gate is instant.
        K_C.useConcentration = 1

	# Now make a X-table for the voltage-dependent activation parameter.
	xgate = moose.element( K_C.path + '/gateX' )
	xgate.min = -0.1
	xgate.max = 0.05
	xgate.divs = 3000
	xA = np.zeros( (xgate.divs + 1), dtype=float)
	xB = np.zeros( (xgate.divs + 1), dtype=float)
	dx = (xgate.max - xgate.min)/xgate.divs
	x = xgate.min
	for i in range( xgate.divs + 1 ):
		alpha = 0.0
		beta = 0.0
		if (x < EREST_ACT + 0.05):
			alpha = math.exp( 53.872 * (x - EREST_ACT) - 0.66835 ) / 0.018975
			beta = 2000* (math.exp ( (EREST_ACT + 0.0065 - x)/0.027)) - alpha
		else:
			alpha = 2000 * math.exp( ( EREST_ACT + 0.0065 - x)/0.027 )
			beta = 0.0
		xA[i] = alpha
		xB[i] = alpha + beta
		x = x + dx
	xgate.tableA = xA
	xgate.tableB = xB

# Create a table for the function of concentration, allowing a
# concentration range of 0 to 200, with 3000 divisions.  This is done
# using the Z gate, which can receive a CONCEN message.  By using
# the "instant" flag, the A and B tables are evaluated as lookup tables,
#  rather than being used in a differential equation.
	zgate = moose.element( K_C.path + '/gateZ' )
	zgate.min = 0.0
	xmax = 150.0
	zgate.max = xmax
	zgate.divs = 3000
	zA = np.zeros( (zgate.divs + 1), dtype=float)
	zB = np.zeros( (zgate.divs + 1), dtype=float)
	dx = ( zgate.max -  zgate.min)/ zgate.divs
	x = zgate.min
	#CaScale = 100000.0 / 250.0e-3
	for i in range( zgate.divs + 1 ):
		zA[i] = min( 1000.0, x * CA_SCALE / (250 * xmax ) )
		zB[i] = 1000.0
		x += dx
	zgate.tableA = zA
	zgate.tableB = zB

# Now we need to provide for messages that link to external elements.
# The message that sends the Ca concentration to the Z gate tables is stored
# in an added field of the channel, so that it may be found by the cell
# reader.
	addmsg1 = moose.Mstring( K_C.path + '/addmsg1' )
	addmsg1.value = '../Ca_conc	concOut	. concen'


# The remaining channels are straightforward tabchannel implementations

#/========================================================================
#/                Tabchannel Na Hippocampal cell channel
#/========================================================================
def make_Na( name ):
	if moose.exists( '/library/' + name ):
		return
	Na = moose.HHChannel( '/library/' + name )
	Na.Ek = ENA				#	V
	Na.Gbar = 300 * SOMA_A	#	S
	Na.Gk = 0				#	S
	Na.Xpower = 2
	Na.Ypower = 1
	Na.Zpower = 0

	xgate = moose.element( Na.path + '/gateX' )
	xA = np.array( [ 320e3 * (0.0131 + EREST_ACT),
		-320e3, -1.0, -1.0 * (0.0131 + EREST_ACT), -0.004, 
		-280e3 * (0.0401 + EREST_ACT), 280e3, -1.0, 
		-1.0 * (0.0401 + EREST_ACT), 5.0e-3, 
		3000, -0.1, 0.05 ] )
	xgate.alphaParms = xA


	#xgate.alpha( 320e3 * (0.0131 + EREST_ACT), -320e3, -1.0, -1.0 * (0.0131 + EREST_ACT), -0.004 )
	#xgate.beta( -280e3 * (0.0401 + EREST_ACT), 280e3, -1.0, -1.0 * (0.0401 + EREST_ACT), 5.0e-3 )

	ygate = moose.element( Na.path + '/gateY' )
	yA = np.array( [ 128.0, 0.0, 0.0, -1.0 * (0.017 + EREST_ACT), 0.018,
		4.0e3, 0.0, 1.0, -1.0 * (0.040 + EREST_ACT), -5.0e-3, 
		3000, -0.1, 0.05 ] )
	ygate.alphaParms = yA

	#ygate.alpha( 128.0, 0.0, 0.0, -1.0 * (0.017 + EREST_ACT), 0.018 )
	#ygate.beta( 4.0e3, 0.0, 1.0, -1.0 * (0.040 + EREST_ACT), -5.0e-3 )

#========================================================================
#                Tabchannel K(DR) Hippocampal cell channel
#========================================================================
def make_K_DR( name ):
	if moose.exists( '/library/' + name ):
		return
	K_DR = moose.HHChannel( '/library/' + name )
	K_DR.Ek = EK				#	V
	K_DR.Gbar = 150 * SOMA_A	#	S
	K_DR.Gk = 0				#	S
	K_DR.Xpower = 1
	K_DR.Ypower = 0
	K_DR.Zpower = 0

	xgate = moose.element( K_DR.path + '/gateX' )
	xA = np.array( [ 16e3 * (0.0351 + EREST_ACT), 
		-16e3, -1.0, -1.0 * (0.0351 + EREST_ACT), -0.005,
		250, 0.0, 0.0, -1.0 * (0.02 + EREST_ACT), 0.04,
		3000, -0.1, 0.05 ] )
	xgate.alphaParms = xA
	#xgate.alpha( 16e3 * (0.0351 + EREST_ACT), -16e3, -1.0, -1.0 * (0.0351 + EREST_ACT), -0.005 )
	#xgate.beta( 250, 0.0, 0.0, -1.0 * (0.02 + EREST_ACT), 0.04 )

#========================================================================
#                Tabchannel K(A) Hippocampal cell channel
#========================================================================
def make_K_A( name ):
	if moose.exists( '/library/' + name ):
		return
	K_A = moose.HHChannel( '/library/' + name )
	K_A.Ek = EK				#	V
	K_A.Gbar = 50 * SOMA_A	#	S
	K_A.Gk = 0				#	S
	K_A.Xpower = 1
	K_A.Ypower = 1
	K_A.Zpower = 0

	xgate = moose.element( K_A.path + '/gateX' )
	xA = np.array( [ 20e3 * (0.0131 + EREST_ACT), 
		-20e3, -1.0, -1.0 * (0.0131 + EREST_ACT), -0.01,
		-17.5e3 * (0.0401 + EREST_ACT), 
		17.5e3, -1.0, -1.0 * (0.0401 + EREST_ACT), 0.01,
		3000, -0.1, 0.05 ] )
	xgate.alphaParms = xA
	# xgate.alpha( 20e3 * (0.0131 + EREST_ACT), -20e3, -1.0, -1.0 * (0.0131 + EREST_ACT), -0.01 )
	# xgate.beta( -17.5e3 * (0.0401 + EREST_ACT), 17.5e3, -1.0, -1.0 * (0.0401 + EREST_ACT), 0.01 )

	ygate = moose.element( K_A.path + '/gateY' )
	yA = np.array( [ 1.6, 0.0, 0.0, 0.013 - EREST_ACT, 0.018,
		50.0, 0.0, 1.0, -1.0 * (0.0101 + EREST_ACT), -0.005,
		3000, -0.1, 0.05 ] )
	ygate.alphaParms = yA
	# ygate.alpha( 1.6, 0.0, 0.0, 0.013 - EREST_ACT, 0.018 )
	# ygate.beta( 50.0, 0.0, 1.0, -1.0 * (0.0101 + EREST_ACT), -0.005 )
#========================================================================
#                SynChan: Glu receptor
#========================================================================

def make_glu( name ):
	if moose.exists( '/library/' + name ):
		return
	glu = moose.SynChan( '/library/' + name )
	glu.Ek = 0.0
	glu.tau1 = 2.0e-3
	glu.tau2 = 9.0e-3
	glu.Gbar = 40 * SOMA_A
        sh = moose.SimpleSynHandler( glu.path + '/sh' )
        moose.connect( sh, 'activationOut', glu, 'activation' )
        sh.numSynapses = 1
        sh.synapse[0].weight = 1
#========================================================================
#                SynChan: Glu receptor
#========================================================================

def make_GABA( name ):
	if moose.exists( '/library/' + name ):
		return
	GABA = moose.SynChan( '/library/' + name )
	GABA.Ek = EK + 10.0e-3
	GABA.tau1 = 4.0e-3
	GABA.tau2 = 9.0e-3
	GABA.Gbar = 40 * SOMA_A
        sh = moose.SimpleSynHandler( GABA.path + '/sh' )
        moose.connect( sh, 'activationOut', GABA, 'activation' )
        sh.numSynapses = 1
        sh.synapse[0].weight = 1


#========================================================================
#                SynChan: NMDA receptor
#========================================================================

def make_NMDA( name ):
	if moose.exists( '/library/' + name ):
		return
	NMDA = moose.NMDAChan( '/library/' + name )
	NMDA.Ek = 0.0
	NMDA.tau1 = 20.0e-3
	NMDA.tau2 = 20.0e-3
	NMDA.Gbar = 5 * SOMA_A
	NMDA.CMg = 1.2		#	[Mg]ext in mM
	NMDA.KMg_A = 1.0/0.28
	NMDA.KMg_B = 1.0/62
        NMDA.temperature = 300  # Temperature in Kelvin.
        NMDA.extCa = 1.5        # [Ca]ext in mM
        NMDA.intCa = 0.00008        # [Ca]int in mM
        NMDA.intCaScale = 1         # Scale factor from elec Ca units to mM
        NMDA.intCaOffset = 0.00008  # Basal [Ca]int in mM
        NMDA.condFraction = 0.02  # Fraction of conductance due to Ca

	addmsg1 = moose.Mstring( NMDA.path + '/addmsg1' )
	addmsg1.value = '.	ICaOut ../Ca_conc current'
	addmsg2 = moose.Mstring( NMDA.path + '/addmsg2' )
	addmsg2.value = '../Ca_conc	concOut . assignIntCa'

	sh = moose.SimpleSynHandler( NMDA.path + '/sh' )
	moose.connect( sh, 'activationOut', NMDA, 'activation' )
	sh.numSynapses = 1
	sh.synapse[0].weight = 1

#========================================================================
# The Ca_NMDA channel is a subset of the NMDA channel that carries Ca.
# It is identical to above, except that the Ek for Ca is much higher:
# 0.08 V from the consts at the top of this file.
# This is about the reversal potl for 1 uM Ca_in, 2 mM out.
# Also we do not want this channel to contribute to the current,
# which is already accounted for in the main channel. So there is
# no CHANNEL message to the parent compartment.
# I would like to have used the Nernst to do the Ca potential, and
# Synchans now take Ek messages but I haven't yet used this.
#========================================================================

def make_Ca_NMDA( name ):
	if moose.exists( '/library/' + name ):
		return
	Ca_NMDA = moose.NMDAChan( '/library/' + name )
	Ca_NMDA.Ek = 0.0
	Ca_NMDA.tau1 = 20.0e-3
	Ca_NMDA.tau2 = 20.0e-3
	Ca_NMDA.Gbar = 5 * SOMA_A
	Ca_NMDA.CMg = 1.2		#	[Mg]ext in mM
	Ca_NMDA.KMg_A = 1.0/0.28
	Ca_NMDA.KMg_B = 1.0/62
        Ca_NMDA.temperature = 300  # Temperature in Kelvin.
        Ca_NMDA.extCa = 1.5        # [Ca]ext in mM
        Ca_NMDA.intCa = 0.00008        # [Ca]int in mM
        Ca_NMDA.intCaScale = 1         # Scale factor from elec Ca units to mM
        Ca_NMDA.intCaOffset = 0.00008  # Basal [Ca]int in mM
        Ca_NMDA.condFraction = 0.02  # Fraction of conductance due to Ca

	addmsg1 = moose.Mstring( Ca_NMDA.path + '/addmsg1' )
	addmsg1.value = '.	ICaOut ../Ca_conc current'
	addmsg2 = moose.Mstring( Ca_NMDA.path + '/addmsg2' )
	addmsg2.value = '../Ca_conc	concOut . assignIntCa'

	sh = moose.SimpleSynHandler( Ca_NMDA.path + '/sh' )
	moose.connect( sh, 'activationOut', Ca_NMDA, 'activation' )
	sh.numSynapses = 1
	sh.synapse[0].weight = 1


        '''
	if moose.exists( 'Ca_NMDA' ):
		return
	Ca_NMDA = moose.SynChan( 'Ca_NMDA' )
	Ca_NMDA.Ek = ECA
	Ca_NMDA.tau1 = 20.0e-3
	Ca_NMDA.tau2 = 20.0e-3
	Ca_NMDA.Gbar = 5 * SOMA_A

	block = moose.MgBlock( '/library/Ca_NMDA/block' )
	block.CMg = 1.2		#	[Mg] in mM
	block.Zk = 2
	block.KMg_A = 1.0/0.28
	block.KMg_B = 1.0/62

	moose.connect( Ca_NMDA, 'channelOut', block, 'origChannel', 'OneToOne' )
	addmsg1 = moose.Mstring( '/library/Ca_NMDA/addmsg1' )
	addmsg1.value = '.. VmOut	./block	Vm'
	addmsg2 = moose.Mstring( '/library/Ca_NMDA/addmsg2' )
	addmsg2.value = './block	IkOut ../NMDA_Ca_conc current'
	# The original model has the Ca current also coming here.

	sh = moose.SimpleSynHandler( 'Ca_NMDA/sh' )
	moose.connect( sh, 'activationOut', Ca_NMDA, 'activation' )
	sh.numSynapses = 1
	sh.synapse[0].weight = 1
        '''

#=====================================================================
#                        SPIKE DETECTOR
#=====================================================================

#//addmsg axon/spike axon BUFFER name
def make_axon( name ):
	if moose.exists( '/library/' + name ):
		return
	axon = moose.SpikeGen( '/library/' + name )
	axon.threshold = -40e-3 			#	V
	axon.abs_refract = 10e-3			# 	sec
