# Supplementary material for: Synaptic input sequence discrimination on behavioral timescales mediated by reaction-diffusion chemistry in dendrites
Source: eLife. 2017 Apr 19;6:e25827. doi: 10.7554/eLife.25827 (PMC5426902; doi:10.7554/eLife.25827)
Supplement: Source code 1. — The contents of the zip file include a README.txt, which has the file information and running instructions. In addition, it has script files for various parts of the figures, as well as model specification files for the chemical channel, and morphological parameters. Files include: DOI: http://dx.doi.org/10.7554/eLife.25827.019 [file elife-25827-code1.zip › Supplementary/VHC-neuron.CNG.swc]

# Original file VHC-neuron.swc edited using StdSwc version 1.31 on 2/28/13.
# Irregularities and fixes documented in VHC-neuron.swc.std.  See StdSwc1.31.doc for more information.
#
# Neurolucida to SWC conversion from L-Measure. Sridevi Polavaram: spolavar@gmu.edu
# Original fileName:C:\Users\praveen\Desktop\DataProcessing\CurrentArchives\Processing\Johnston\ASC\VHC-neuron.asc
#The original file has a single soma contour that is averaged into 3 soma points
1 1 0.0 0.0 0.0 8.88119 -1
2 1 0.35 -8.83 -0.87 8.88119 1
3 1 -0.35 8.83 0.87 8.88119 1
4 3 0.67 -4.33 -2.18 2.165 1
5 3 -0.09 -6.62 -2.34 1.84 4
6 3 -1.76 -8.01 -2.31 1.405 5
7 3 -2.97 -8.02 -2.2 1.405 6
8 3 -3.39 -8.37 -2.2 1.405 7
9 3 -3.48 -8.5 -2.2 1.405 8
10 3 -3.53 -8.81 -3.1 1.19 9
11 3 -3.61 -9.04 -3.55 1.19 10
12 3 -4.27 -8.08 -3.52 0.11 11
13 3 -5.31 -7.95 -3.18 0.11 12
14 3 -5.47 -8.42 -3.21 0.54 13
15 3 -6.69 -8.42 -3.11 0.54 14
16 3 -7.0 -7.52 -2.98 0.54 15
17 3 -8.21 -7.23 -2.84 0.54 16
18 3 -8.66 -7.68 -2.85 0.54 17
19 3 -9.28 -8.31 -2.85 0.54 18
20 3 -9.73 -9.06 -2.88 0.54 19
21 3 -10.03 -10.29 -2.97 0.54 20
22 3 -10.03 -10.88 -3.03 0.54 21
23 3 -10.18 -11.95 -3.12 0.54 22
24 3 -10.63 -12.42 -3.13 0.54 23
25 3 -10.94 -13.64 -3.22 0.54 24
26 3 -11.39 -14.1 -3.22 0.54 25
27 3 -11.68 -15.01 -3.28 0.54 26
28 3 -12.22 -15.99 -4.24 0.65 27
29 3 -12.53 -16.61 -4.26 0.65 28
30 3 -12.98 -17.36 -4.31 0.65 29
31 3 -13.66 -18.21 -5.16 0.54 30
32 3 -14.88 -18.82 -5.11 0.54 31
33 3 -16.85 -19.3 -4.97 0.54 32
34 3 -17.61 -20.37 -5.0 0.54 33
35 3 -17.76 -22.05 -5.16 0.54 34
36 3 -17.6 -22.81 -5.25 0.54 35
37 3 -17.44 -24.17 -5.39 0.54 36
38 3 -17.74 -25.1 -5.45 0.54 37
39 3 -19.12 -25.86 -5.4 0.54 38
40 3 -20.94 -25.87 -5.24 0.54 39
41 3 -22.15 -25.9 -5.05 0.54 40
42 3 -22.3 -26.96 -5.14 0.54 41
43 3 -22.29 -27.57 -5.19 0.54 42
44 3 -22.44 -28.04 -5.22 0.54 43
45 3 -22.94 -27.75 -6.06 0.435 44
46 3 -23.25 -28.36 -6.09 0.435 45
47 3 -23.56 -29.27 -6.23 0.435 46
48 3 -24.05 -29.99 -6.72 0.435 47
49 3 -24.86 -30.7 -7.31 0.435 48
50 3 -26.08 -31.33 -7.26 0.435 49
51 3 -27.75 -31.18 -7.09 0.435 50
52 3 -29.32 -31.45 -7.5 0.435 51
53 3 -30.27 -31.72 -7.89 0.435 52
54 3 -31.81 -31.43 -7.79 0.435 53
55 3 -33.73 -30.72 -8.68 0.435 54
56 3 -34.98 -30.41 -8.84 0.435 55
57 3 -35.25 -30.43 -10.1 0.54 56
58 3 -36.17 -31.34 -10.26 0.54 57
59 3 -37.55 -32.11 -10.29 0.54 58
60 3 -38.19 -32.68 -10.73 0.54 59
61 3 -38.5 -33.59 -10.86 0.54 60
62 3 -39.6 -34.93 -11.27 0.54 61
63 3 -40.35 -36.61 -11.37 0.54 62
64 3 -41.27 -37.83 -11.48 0.54 63
65 3 -41.72 -38.58 -11.59 0.54 64
66 3 -42.19 -39.04 -11.66 0.54 65
67 3 -42.37 -39.46 -11.98 0.54 66
68 3 -42.4 -39.43 -12.36 0.54 67
69 3 -43.94 -40.64 -12.57 0.54 68
70 3 -45.25 -41.77 -13.61 0.54 69
71 3 -46.49 -43.28 -13.86 0.54 70
72 3 -47.71 -44.49 -13.96 0.54 71
73 3 -48.47 -45.27 -13.96 0.54 72
74 3 -49.24 -46.32 -14.14 0.54 73
75 3 -50.18 -47.81 -14.57 0.54 74
76 3 -52.32 -49.34 -14.68 0.54 75
77 3 -53.07 -50.1 -14.68 0.54 76
78 3 -53.41 -50.69 -15.09 0.54 77
79 3 -53.87 -51.44 -15.19 0.54 78
80 3 -54.81 -52.33 -15.5 0.54 79
81 3 -56.05 -53.53 -15.8 0.54 80
82 3 -57.73 -54.0 -15.77 0.54 81
83 3 -59.85 -54.92 -15.66 0.54 82
84 3 -61.23 -56.61 -15.78 0.54 83
85 3 -62.89 -58.3 -15.79 0.54 84
86 3 -66.39 -60.61 -15.69 0.54 85
87 3 -67.76 -61.99 -15.7 0.54 86
88 3 -68.97 -63.22 -15.7 0.54 87
89 3 -71.85 -64.3 -15.55 0.54 88
90 3 -73.99 -64.64 -15.38 0.54 89
91 3 -75.81 -64.35 -15.19 0.54 90
92 3 -79.65 -65.1 -15.35 0.54 91
93 3 -82.24 -64.37 -15.04 0.54 92
94 3 -84.53 -64.23 -14.82 0.54 93
95 3 -86.41 -64.78 -15.39 0.54 94
96 3 -88.69 -65.57 -15.26 0.54 95
97 3 -90.98 -66.66 -15.15 0.54 96
98 3 -92.87 -67.8 -16.07 0.54 97
99 3 -93.53 -69.89 -16.73 0.54 98
100 3 -95.82 -71.88 -16.79 0.54 99
101 3 -96.87 -73.56 -16.87 0.54 100
102 3 -97.85 -75.31 -17.77 0.54 101
103 3 -98.47 -76.52 -17.99 0.54 102
104 3 -98.16 -77.74 -18.06 0.54 103
105 3 -98.09 -78.42 -17.38 0.54 104
106 3 -97.89 -79.23 -16.87 0.54 105
107 3 -98.75 -80.5 -16.54 0.54 106
108 3 -99.36 -81.41 -16.57 0.54 107
109 3 -99.32 -83.28 -16.31 0.54 108
110 3 -100.2 -86.04 -16.34 0.54 109
111 3 -99.59 -88.77 -16.67 0.54 110
112 3 -99.27 -90.91 -16.82 0.54 111
113 3 -98.62 -92.16 -16.55 0.54 112
114 3 -98.46 -93.83 -16.73 0.54 113
115 3 -98.58 -94.93 -16.45 0.54 114
116 3 -98.4 -96.01 -16.42 0.54 115
117 3 -98.69 -96.93 -16.4 0.54 116
118 3 -22.3 -29.09 -5.42 0.54 44
119 3 -21.83 -31.67 -5.72 0.54 118
120 3 -20.61 -34.99 -6.22 0.54 119
121 3 -19.89 -36.61 -6.91 0.54 120
122 3 -19.46 -38.24 -7.56 0.54 121
123 3 -19.16 -39.45 -7.78 0.54 122
124 3 -18.65 -40.57 -7.25 0.54 123
125 3 -17.05 -42.46 -6.82 0.54 124
126 3 -16.58 -44.14 -6.97 0.54 125
127 3 -16.87 -45.37 -6.98 0.54 126
128 3 -16.66 -45.58 -6.26 0.54 127
129 3 -17.25 -47.1 -6.35 0.54 128
130 3 -18.32 -47.57 -6.3 0.54 129
131 3 -19.05 -48.38 -6.01 0.54 130
132 3 -20.1 -49.46 -5.87 0.54 131
133 3 -20.55 -51.43 -6.02 0.54 132
134 3 -21.15 -53.57 -6.17 0.54 133
135 3 -22.35 -55.72 -6.2 0.54 134
136 3 -23.41 -57.41 -6.27 0.54 135
137 3 -24.16 -59.09 -6.36 0.54 136
138 3 -25.52 -59.88 -6.16 0.54 137
139 3 -26.42 -60.8 -6.08 0.54 138
140 3 -27.46 -61.9 -5.8 0.54 139
141 3 -28.2 -64.21 -5.88 0.54 140
142 3 -28.5 -66.33 -6.07 0.54 141
143 3 -29.72 -67.87 -6.1 0.54 142
144 3 -31.08 -68.64 -6.05 0.54 143
145 3 -32.76 -70.63 -6.09 0.54 144
146 3 -33.19 -72.63 -6.16 0.54 145
147 3 -33.8 -75.05 -6.34 0.54 146
148 3 -33.71 -76.04 -5.62 0.54 147
149 3 -35.03 -77.17 -6.74 0.54 148
150 3 -36.24 -79.02 -6.8 0.54 149
151 3 -37.19 -80.5 -7.25 0.54 150
152 3 -37.41 -81.78 -8.26 0.54 151
153 3 -37.85 -84.68 -8.5 0.54 152
154 3 -38.77 -88.03 -8.81 0.54 153
155 3 -38.91 -90.01 -9.0 0.54 154
156 3 -39.06 -91.68 -9.15 0.54 155
157 3 -38.76 -93.18 -9.47 0.54 156
158 3 -38.8 -94.06 -9.93 0.54 157
159 3 -39.48 -94.59 -10.83 0.54 158
160 3 -41.17 -96.26 -10.99 0.54 159
161 3 -41.54 -97.09 -11.87 0.54 160
162 3 -41.81 -97.74 -13.11 0.54 161
163 3 -41.84 -99.24 -11.97 0.54 162
164 3 -42.03 -99.98 -10.67 0.54 163
165 3 -41.98 -100.61 -10.44 0.54 164
166 3 -42.73 -102.6 -10.48 0.54 165
167 3 -42.57 -105.2 -10.68 0.54 166
168 3 -42.71 -106.56 -10.8 0.54 167
169 3 -43.6 -108.43 -10.59 0.54 168
170 3 -44.18 -109.97 -10.46 0.54 169
171 3 -44.24 -110.81 -9.71 0.54 170
172 3 -44.24 -112.04 -9.68 0.54 171
173 3 -44.52 -113.29 -9.54 0.54 172
174 3 -44.93 -114.69 -9.33 0.54 173
175 3 -44.89 -116.26 -9.04 0.54 174
176 3 -44.68 -117.66 -8.75 0.54 175
177 3 -44.39 -119.19 -8.84 0.54 176
178 3 -43.91 -120.55 -9.02 0.54 177
179 3 -43.89 -120.9 -8.69 0.54 178
180 3 -42.63 -122.13 -8.62 0.54 179
181 3 -41.35 -123.71 -8.14 0.54 180
182 3 -40.56 -125.39 -8.29 0.54 181
183 3 -39.95 -126.59 -8.46 0.54 182
184 3 -39.34 -128.42 -8.63 0.54 183
185 3 -38.71 -130.56 -8.81 0.54 184
186 3 -38.07 -131.8 -8.62 0.54 185
187 3 -37.6 -132.87 -8.68 0.54 186
188 3 -37.59 -134.08 -8.74 0.54 187
189 3 -37.59 -135.0 -8.83 0.54 188
190 3 -37.43 -135.76 -8.92 0.54 189
191 3 -36.82 -136.67 -9.06 0.54 190
192 3 -36.05 -138.64 -9.32 0.54 191
193 3 -35.9 -140.01 -9.47 0.54 192
194 3 -36.34 -141.07 -9.54 0.54 193
195 3 -37.05 -141.51 -9.36 0.435 194
196 3 -37.96 -142.43 -9.36 0.435 195
197 3 -39.64 -142.9 -9.25 0.435 196
198 3 -41.44 -143.55 -9.01 0.435 197
199 3 -42.34 -144.48 -8.86 0.435 198
200 3 -43.11 -144.62 -8.95 0.435 199
201 3 -43.6 -145.36 -9.28 0.435 200
202 3 -43.94 -145.63 -9.65 0.435 201
203 3 -44.28 -146.19 -10.13 0.435 202
204 3 -44.99 -146.71 -11.25 0.435 203
205 3 -45.66 -147.56 -11.88 0.435 204
206 3 -45.84 -148.59 -12.34 0.435 205
207 3 -46.13 -150.11 -12.46 0.435 206
208 3 -46.59 -151.48 -12.62 0.435 207
209 3 -46.59 -152.7 -12.74 0.435 208
210 3 -46.42 -154.06 -12.89 0.435 209
211 3 -46.6 -154.8 -13.25 0.435 210
212 3 -46.15 -155.85 -13.47 0.435 211
213 3 -45.85 -157.07 -13.61 0.435 212
214 3 -46.02 -157.81 -13.9 0.435 213
215 3 -46.02 -158.71 -14.14 0.435 214
216 3 -46.22 -159.72 -14.67 0.435 215
217 3 -46.53 -160.34 -14.78 0.435 216
218 3 -46.83 -160.94 -14.81 0.435 217
219 3 -46.99 -161.4 -14.84 0.435 218
220 3 -47.04 -161.94 -15.64 0.435 219
221 3 -47.65 -162.54 -15.73 0.435 220
222 3 -48.11 -163.01 -15.73 0.435 221
223 3 -48.42 -163.32 -15.73 0.435 222
224 3 -48.62 -163.71 -16.28 0.435 223
225 3 -48.31 -165.22 -16.53 0.435 224
226 3 -47.25 -165.67 -16.67 0.435 225
227 3 -3.29 -10.26 -4.74 1.19 10
228 3 -2.54 -10.99 -5.1 1.08 227
229 3 -1.93 -11.9 -5.24 0.865 228
230 3 -1.81 -12.92 -5.81 0.65 229
231 3 -1.21 -13.83 -5.95 0.65 230
232 3 -1.2 -14.74 -6.04 0.65 231
233 3 -1.8 -15.96 -6.11 0.65 232
234 3 -2.26 -16.71 -6.22 0.65 233
235 3 -3.79 -17.95 -6.19 0.65 234
236 3 -4.84 -19.93 -6.3 0.65 235
237 3 -5.14 -20.55 -6.33 0.435 236
238 3 -6.2 -22.22 -6.39 0.435 237
239 3 -6.34 -23.59 -6.51 0.435 238
240 3 -5.58 -24.95 -6.72 0.435 239
241 3 -4.67 -27.09 -7.01 0.435 240
242 3 -4.2 -29.67 -7.3 0.435 241
243 3 -4.2 -30.88 -7.42 0.435 242
244 3 -3.89 -32.39 -7.6 0.435 243
245 3 -2.46 -33.18 -8.94 0.435 244
246 3 -1.39 -33.63 -9.08 0.435 245
247 3 -0.03 -34.37 -9.35 0.435 246
248 3 1.17 -35.88 -9.61 0.435 247
249 3 2.25 -38.15 -9.94 0.435 248
250 3 3.18 -40.28 -10.23 0.435 249
251 3 3.48 -41.49 -10.37 0.435 250
252 3 4.85 -42.85 -10.63 0.435 251
253 3 6.49 -42.62 -11.29 0.435 252
254 3 8.21 -43.42 -12.58 0.435 253
255 3 9.59 -44.79 -11.18 0.435 254
256 3 10.7 -45.29 -10.8 0.435 255
257 3 11.5 -46.08 -10.51 0.435 256
258 3 11.97 -47.16 -10.5 0.435 257
259 3 13.08 -48.25 -10.26 0.435 258
260 3 13.0 -48.78 -9.54 0.435 259
261 3 12.87 -49.57 -9.46 0.435 260
262 3 12.76 -50.06 -9.04 0.435 261
263 3 12.82 -51.04 -8.45 0.435 262
264 3 13.34 -52.46 -7.97 0.435 263
265 3 13.53 -52.95 -7.73 0.435 264
266 3 13.55 -53.89 -7.6 0.435 265
267 3 13.56 -54.5 -7.58 0.435 266
268 3 -4.18 -10.16 -2.3 0.755 9
269 3 -5.4 -11.08 -2.28 0.65 268
270 3 -6.46 -12.15 -2.28 0.65 269
271 3 -7.06 -13.68 -2.38 0.65 270
272 3 -7.51 -15.67 -2.45 0.65 271
273 3 -7.34 -17.65 -2.66 0.65 272
274 3 -6.43 -19.76 -2.95 0.65 273
275 3 -5.66 -21.74 -3.21 0.65 274
276 3 -5.04 -24.47 -3.53 0.65 275
277 3 -4.42 -25.98 -3.75 0.65 276
278 3 -4.72 -27.19 -3.83 0.65 277
279 3 -5.34 -27.81 -3.84 0.65 278
280 3 -6.55 -27.83 -3.72 0.65 279
281 3 -7.47 -29.36 -3.79 0.65 280
282 3 -7.71 -30.46 -3.88 0.65 281
283 3 -7.85 -30.94 -2.1 0.435 282
284 3 -8.31 -31.4 -2.1 0.435 283
285 3 -8.76 -31.87 -2.1 0.435 284
286 3 -9.26 -32.27 -2.63 0.435 285
287 3 -9.8 -32.65 -3.44 0.435 286
288 3 -10.28 -33.09 -3.67 0.435 287
289 3 -10.55 -33.42 -3.44 0.435 288
290 3 -10.84 -33.75 -3.23 0.435 289
291 3 -10.83 -34.36 -3.22 0.435 290
292 3 -10.5 -34.69 -3.06 0.435 291
293 3 -9.99 -35.2 -2.47 0.435 292
294 3 -9.77 -35.72 -1.86 0.435 293
295 3 -8.83 -36.34 -1.86 0.435 294
296 3 -8.98 -37.42 -1.86 0.435 295
297 3 -9.13 -38.17 -1.92 0.435 296
298 3 -9.44 -38.79 -1.95 0.435 297
299 3 -10.19 -39.56 -1.89 0.435 298
300 3 -10.33 -40.33 -1.88 0.435 299
301 3 -10.62 -41.25 -1.87 0.435 300
302 3 -10.93 -41.86 -1.9 0.435 301
303 3 -11.04 -42.96 -1.61 0.435 302
304 3 -10.29 -43.39 -3.53 0.435 303
305 3 -10.28 -44.0 -3.52 0.435 304
306 3 -7.61 -30.42 -3.89 0.54 282
307 3 -6.54 -31.79 -4.11 0.54 306
308 3 -5.85 -33.07 -3.47 0.54 307
309 3 -6.0 -34.45 -3.59 0.54 308
310 3 -7.37 -35.22 -3.55 0.54 309
311 3 -7.21 -37.19 -3.75 0.54 310
312 3 -6.22 -38.47 -4.87 0.54 311
313 3 -5.61 -39.97 -5.07 0.54 312
314 3 -6.21 -41.81 -5.21 0.54 313
315 3 -5.85 -42.47 -4.77 0.435 314
316 3 -5.24 -43.37 -4.91 0.435 315
317 3 -4.62 -45.49 -5.17 0.435 316
318 3 -4.17 -46.86 -5.35 0.435 317
319 3 -3.56 -47.46 -5.47 0.435 318
320 3 -2.5 -47.3 -5.55 0.435 319
321 3 -1.73 -47.43 -5.72 0.435 320
322 3 -1.12 -48.96 -5.92 0.435 321
323 3 -1.58 -50.03 -5.98 0.435 322
324 3 -1.42 -51.69 -6.15 0.435 323
325 3 -0.66 -53.05 -6.36 0.435 324
326 3 0.4 -54.4 -6.66 0.435 325
327 3 1.17 -55.16 -6.81 0.435 326
328 3 0.71 -56.23 -6.87 0.435 327
329 3 0.33 -56.76 -7.79 0.435 328
330 3 -0.32 -58.22 -8.39 0.435 329
331 3 -1.38 -59.61 -8.44 0.435 330
332 3 -1.83 -60.98 -8.53 0.435 331
333 3 -1.82 -62.5 -8.67 0.435 332
334 3 -1.82 -64.32 -8.86 0.435 333
335 3 -1.2 -65.54 -9.03 0.435 334
336 3 0.0 -66.74 -9.26 0.435 335
337 3 0.47 -68.12 -9.43 0.435 336
338 3 0.32 -68.57 -9.46 0.435 337
339 3 0.01 -69.48 -9.53 0.435 338
340 3 0.02 -70.4 -9.62 0.435 339
341 3 0.78 -71.76 -9.82 0.435 340
342 3 1.7 -72.97 -10.02 0.435 341
343 3 2.45 -74.0 -10.42 0.435 342
344 3 1.99 -75.37 -10.59 0.435 343
345 3 1.98 -75.98 -10.65 0.435 344
346 3 2.75 -77.03 -10.82 0.435 345
347 3 3.06 -78.25 -10.97 0.435 346
348 3 2.76 -78.86 -11.0 0.435 347
349 3 2.15 -79.78 -11.03 0.435 348
350 3 2.61 -81.14 -11.21 0.435 349
351 3 3.98 -81.27 -11.35 0.435 350
352 3 4.44 -81.73 -11.44 0.435 351
353 3 4.9 -82.79 -11.58 0.435 352
354 3 5.05 -84.17 -11.73 0.435 353
355 3 5.11 -85.41 -13.06 0.435 354
356 3 4.51 -86.03 -13.07 0.435 355
357 3 4.05 -87.08 -13.13 0.435 356
358 3 5.87 -87.99 -13.39 0.435 357
359 3 6.94 -89.34 -13.62 0.435 358
360 3 7.26 -89.66 -15.19 0.435 359
361 3 7.41 -90.71 -15.31 0.435 360
362 3 7.27 -91.78 -15.4 0.435 361
363 3 6.96 -92.39 -15.43 0.435 362
364 3 6.97 -93.61 -15.55 0.435 363
365 3 7.89 -94.51 -15.72 0.435 364
366 3 8.9 -95.81 -16.63 0.435 365
367 3 9.5 -97.01 -16.87 0.435 366
368 3 9.78 -97.89 -17.28 0.435 367
369 3 10.05 -99.68 -17.87 0.435 368
370 3 10.22 -101.04 -18.02 0.435 369
371 3 11.12 -101.33 -18.2 0.435 370
372 3 12.8 -101.77 -18.4 0.435 371
373 3 13.56 -102.83 -18.57 0.435 372
374 3 13.72 -104.5 -18.75 0.435 373
375 3 14.47 -105.55 -19.0 0.435 374
376 3 15.39 -106.77 -19.2 0.435 375
377 3 16.61 -108.57 -19.48 0.435 376
378 3 17.38 -110.24 -19.72 0.435 377
379 3 18.45 -112.52 -20.04 0.435 378
380 3 19.52 -114.78 -20.36 0.435 379
381 3 21.03 -116.57 -20.9 0.435 380
382 3 21.89 -118.02 -21.88 0.435 381
383 3 22.81 -119.53 -22.12 0.435 382
384 3 24.02 -120.73 -22.34 0.435 383
385 3 25.54 -121.63 -22.57 0.435 384
386 3 27.84 -123.58 -22.97 0.435 385
387 3 29.06 -125.1 -23.23 0.435 386
388 3 28.92 -127.99 -23.5 0.435 387
389 3 29.37 -129.34 -23.68 0.435 388
390 3 29.07 -130.27 -23.81 0.435 389
391 3 30.9 -131.15 -24.06 0.435 390
392 3 31.66 -132.83 -24.3 0.435 391
393 3 32.58 -134.34 -24.53 0.435 392
394 3 33.65 -135.38 -24.73 0.435 393
395 3 33.96 -136.6 -24.88 0.435 394
396 3 35.33 -138.86 -25.23 0.435 395
397 3 35.84 -140.11 -25.48 0.435 396
398 3 36.6 -141.17 -25.65 0.435 397
399 3 37.52 -142.08 -25.82 0.435 398
400 3 39.34 -142.96 -26.08 0.435 399
401 3 40.03 -144.86 -27.15 0.435 400
402 3 40.8 -146.82 -27.42 0.435 401
403 3 42.11 -148.41 -28.45 0.435 402
404 3 42.11 -149.32 -28.54 0.435 403
405 3 42.07 -149.87 -29.12 0.435 404
406 3 42.82 -151.24 -29.39 0.435 405
407 3 44.05 -151.83 -29.57 0.435 406
408 3 45.05 -152.2 -30.46 0.435 407
409 3 45.07 -152.83 -31.95 0.435 408
410 3 44.94 -153.0 -33.4 0.435 409
411 3 45.09 -154.36 -33.54 0.435 410
412 3 46.16 -156.02 -33.87 0.435 411
413 3 47.23 -157.98 -34.17 0.435 412
414 3 49.06 -160.71 -34.6 0.435 413
415 3 49.67 -162.22 -34.8 0.435 414
416 3 50.75 -162.66 -34.94 0.435 415
417 3 51.97 -163.86 -35.17 0.435 416
418 3 52.73 -165.53 -35.49 0.435 417
419 3 53.95 -166.73 -35.79 0.435 418
420 3 56.12 -167.07 -37.08 0.435 419
421 3 57.77 -167.77 -37.76 0.435 420
422 3 59.29 -169.59 -38.07 0.435 421
423 3 60.21 -170.79 -38.27 0.435 422
424 3 61.11 -171.07 -38.53 0.435 423
425 3 61.46 -172.32 -39.9 0.435 424
426 3 61.73 -172.88 -40.37 0.435 425
427 3 61.98 -174.03 -41.25 0.435 426
428 3 62.36 -175.0 -42.21 0.435 427
429 3 62.89 -176.75 -43.26 0.435 428
430 3 63.65 -178.11 -43.54 0.435 429
431 3 64.27 -179.61 -43.75 0.435 430
432 3 64.73 -180.38 -43.87 0.435 431
433 3 65.79 -181.11 -44.04 0.435 432
434 3 66.86 -181.57 -44.18 0.435 433
435 3 68.38 -180.94 -44.26 0.435 434
436 3 68.69 -180.64 -44.26 0.435 435
437 3 68.53 -180.47 -46.04 0.435 436
438 3 68.0 -179.64 -46.59 0.435 437
439 3 -7.29 -42.58 -5.25 0.435 314
440 3 -8.04 -43.04 -5.22 0.435 439
441 3 -9.1 -45.63 -5.38 0.435 440
442 3 -7.72 -48.2 -5.76 0.435 441
443 3 -7.1 -50.64 -6.05 0.435 442
444 3 -7.7 -51.86 -6.05 0.435 443
445 3 -9.02 -52.67 -5.62 0.435 444
446 3 -9.47 -53.15 -5.47 0.435 445
447 3 -10.07 -53.77 -5.41 0.435 446
448 3 -9.61 -54.83 -5.55 0.435 447
449 3 -9.46 -55.59 -5.64 0.435 448
450 3 -10.07 -56.21 -5.65 0.435 449
451 3 -11.44 -56.36 -5.54 0.435 450
452 3 -12.35 -57.28 -5.54 0.435 451
453 3 -12.49 -57.74 -5.57 0.435 452
454 3 -12.6 -58.26 -5.08 0.435 453
455 3 -12.59 -59.47 -5.19 0.435 454
456 3 -12.13 -61.45 -5.36 0.435 455
457 3 -12.12 -62.66 -5.48 0.435 456
458 3 -13.18 -63.13 -5.43 0.435 457
459 3 -13.79 -64.05 -5.46 0.435 458
460 3 -14.7 -65.88 -5.56 0.435 459
461 3 -14.54 -67.86 -5.76 0.435 460
462 3 -14.05 -69.56 -5.67 0.435 461
463 3 -13.28 -70.32 -5.73 0.435 462
464 3 -12.67 -71.52 -5.92 0.435 463
465 3 -12.66 -72.75 -6.03 0.435 464
466 3 -12.95 -73.97 -6.05 0.435 465
467 3 -12.96 -75.19 -6.17 0.435 466
468 3 -13.05 -75.7 -5.67 0.435 467
469 3 -13.36 -76.3 -5.71 0.435 468
470 3 -13.35 -76.61 -5.67 0.435 469
471 3 -13.8 -77.68 -5.73 0.435 470
472 3 -4.13 -8.82 -3.75 0.11 8
473 3 -5.04 -9.14 -3.56 0.11 472
474 3 -5.17 -9.91 -3.62 0.11 473
475 3 -5.4 -9.38 -4.23 0.65 474
476 3 -6.03 -9.39 -4.32 0.65 475
477 3 -7.57 -9.66 -4.59 0.65 476
478 3 -9.11 -9.96 -4.69 0.65 477
479 3 -11.24 -10.59 -4.56 0.65 478
480 3 -13.07 -11.2 -4.52 0.65 479
481 3 -14.78 -12.25 -4.85 0.65 480
482 3 -15.69 -13.17 -4.93 0.54 481
483 3 -16.79 -14.8 -5.44 0.54 482
484 3 -17.3 -15.82 -6.03 0.54 483
485 3 -17.49 -16.53 -6.61 0.54 484
486 3 -18.03 -16.92 -7.43 0.54 485
487 3 -18.49 -17.35 -7.58 0.54 486
488 3 -20.18 -16.91 -7.45 0.54 487
489 3 -22.02 -17.51 -7.64 0.54 488
490 3 -23.12 -17.93 -7.96 0.54 489
491 3 -24.34 -18.55 -7.9 0.54 490
492 3 -25.12 -18.67 -9.82 0.54 491
493 3 -25.19 -19.23 -10.54 0.54 492
494 3 -25.88 -18.84 -11.35 0.54 493
495 3 -27.71 -17.94 -11.09 0.54 494
496 3 -28.76 -18.42 -10.97 0.54 495
497 3 -29.45 -18.34 -11.73 0.54 496
498 3 -31.51 -17.81 -12.39 0.54 497
499 3 -33.03 -18.12 -12.35 0.54 498
500 3 -35.21 -17.8 -12.65 0.54 499
501 3 -37.66 -17.18 -12.52 0.54 500
502 3 -40.65 -16.07 -13.04 0.54 501
503 3 -41.66 -16.27 -14.1 0.54 502
504 3 -43.19 -16.58 -14.07 0.54 503
505 3 -46.23 -17.82 -13.91 0.54 504
506 3 -49.43 -18.6 -13.84 0.54 505
507 3 -52.13 -18.96 -14.91 0.54 506
508 3 -54.57 -19.28 -14.71 0.54 507
509 3 -57.24 -18.15 -15.33 0.54 508
510 3 -60.0 -18.47 -15.2 0.54 509
511 3 -60.98 -18.7 -15.96 0.54 510
512 3 -61.98 -18.92 -16.94 0.54 511
513 3 -63.16 -19.26 -18.08 0.54 512
514 3 -63.47 -19.57 -18.16 0.54 513
515 3 -64.11 -20.15 -18.53 0.54 514
516 3 -64.76 -20.11 -18.92 0.54 515
517 3 -65.52 -20.87 -18.92 0.54 516
518 3 -65.65 -21.05 -20.29 0.54 517
519 3 -65.8 -21.49 -20.48 0.54 518
520 3 -66.24 -21.66 -21.89 0.54 519
521 3 -66.09 -21.81 -21.84 0.54 520
522 3 -65.97 -21.94 -22.24 0.54 521
523 3 -66.03 -21.87 -22.91 0.54 522
524 3 -65.79 -22.1 -23.72 0.54 523
525 3 -65.66 -22.21 -24.11 0.54 524
526 3 -65.56 -22.92 -24.72 0.54 525
527 3 -65.5 -23.29 -25.67 0.54 526
528 3 -65.7 -23.68 -26.37 0.54 527
529 3 -65.88 -24.11 -26.69 0.54 528
530 3 -65.95 -24.34 -27.47 0.54 529
531 3 -66.0 -24.89 -28.04 0.54 530
532 3 -66.14 -24.75 -29.53 0.54 531
533 3 -66.17 -25.01 -30.08 0.54 532
534 3 -66.41 -25.36 -31.07 0.54 533
535 3 -66.47 -25.93 -31.66 0.54 534
536 3 -67.13 -26.47 -32.33 0.54 535
537 3 -67.32 -26.9 -32.73 0.54 536
538 3 -67.71 -27.11 -33.62 0.54 537
539 3 -68.11 -27.31 -34.74 0.54 538
540 3 -68.29 -27.74 -35.07 0.54 539
541 3 -68.48 -28.16 -35.55 0.54 540
542 3 -68.82 -29.04 -35.97 0.54 541
543 3 -65.85 -20.54 -20.83 0.54 517
544 3 -66.61 -20.69 -20.77 0.54 543
545 3 -68.01 -20.83 -20.97 0.54 544
546 3 -69.3 -20.45 -21.72 0.54 545
547 3 -71.02 -20.27 -21.99 0.54 546
548 3 -71.91 -20.3 -23.28 0.54 547
549 3 -73.47 -20.56 -23.68 0.54 548
550 3 -75.26 -20.3 -24.77 0.54 549
551 3 -77.1 -20.02 -24.66 0.54 550
552 3 -78.96 -19.68 -24.82 0.54 551
553 3 -80.73 -19.46 -25.63 0.54 552
554 3 -82.71 -20.23 -25.59 0.54 553
555 3 -84.53 -20.25 -25.42 0.54 554
556 3 -86.26 -19.76 -25.75 0.54 555
557 3 -87.79 -18.56 -25.49 0.54 556
558 3 -89.16 -17.5 -25.26 0.54 557
559 3 -90.21 -17.06 -25.04 0.54 558
560 3 -92.19 -16.62 -24.81 0.54 559
561 3 -93.6 -16.14 -25.02 0.54 560
562 3 -94.25 -15.81 -25.3 0.54 561
563 3 -96.38 -14.92 -25.02 0.54 562
564 3 -24.5 -18.09 -7.92 0.54 491
565 3 -26.66 -18.39 -8.06 0.54 564
566 3 -28.03 -19.16 -8.08 0.54 565
567 3 -29.48 -19.84 -8.99 0.54 566
568 3 -29.94 -20.9 -9.13 0.54 567
569 3 -30.25 -21.2 -9.13 0.54 568
570 3 -31.18 -21.5 -7.63 0.54 569
571 3 -32.1 -21.52 -7.55 0.54 570
572 3 -34.69 -21.09 -7.28 0.54 571
573 3 -38.04 -20.2 -6.96 0.54 572
574 3 -40.66 -19.74 -6.9 0.54 573
575 3 -41.28 -20.34 -7.05 0.54 574
576 3 -43.0 -20.75 -7.53 0.54 575
577 3 -43.16 -20.9 -7.68 0.54 576
578 3 -43.07 -21.29 -6.75 0.54 577
579 3 -43.92 -21.67 -5.95 0.54 578
580 3 -45.55 -22.49 -5.42 0.54 579
581 3 -47.53 -23.89 -5.38 0.54 580
582 3 -49.35 -23.9 -5.14 0.54 581
583 3 -52.08 -25.15 -5.0 0.54 582
584 3 -53.9 -26.08 -4.92 0.54 583
585 3 -55.41 -27.31 -4.77 0.54 584
586 3 -57.2 -27.98 -4.36 0.54 585
587 3 -59.45 -28.48 -3.9 0.54 586
588 3 -61.09 -28.99 -3.41 0.54 587
589 3 -63.5 -29.65 -2.96 0.54 588
590 3 -65.78 -29.51 -2.73 0.54 589
591 3 -69.56 -29.72 -2.18 0.54 590
592 3 -71.53 -29.6 -1.84 0.54 591
593 3 -73.15 -29.53 -0.99 0.54 592
594 3 -73.43 -30.78 -0.87 0.54 593
595 3 -74.0 -31.43 -0.5 0.54 594
596 3 -76.57 -30.69 -0.12 0.54 595
597 3 -79.45 -31.49 0.14 0.54 596
598 3 -81.74 -31.97 0.31 0.54 597
599 3 -84.31 -32.46 0.65 0.54 598
600 3 -85.67 -33.25 0.84 0.54 599
601 3 -87.01 -33.45 1.25 0.54 600
602 3 -89.27 -33.94 1.64 0.54 601
603 3 -90.76 -34.9 1.98 0.54 602
604 3 -92.58 -36.14 2.12 0.54 603
605 3 -93.74 -36.8 2.6 0.54 604
606 3 -96.02 -37.9 2.78 0.54 605
607 3 -96.78 -38.67 2.78 0.54 606
608 3 -30.41 -22.58 -9.26 0.54 569
609 3 -31.31 -24.71 -9.38 0.54 608
610 3 -32.21 -26.85 -9.5 0.54 609
611 3 -32.21 -28.06 -9.63 0.54 610
612 3 -32.23 -28.94 -10.01 0.54 611
613 3 -32.43 -29.97 -10.55 0.54 612
614 3 -33.03 -31.18 -10.68 0.54 613
615 3 -33.72 -32.01 -11.69 0.54 614
616 3 -34.8 -32.47 -11.71 0.54 615
617 3 -35.85 -33.55 -11.71 0.54 616
618 3 -36.47 -34.77 -11.77 0.54 617
619 3 -36.15 -36.29 -11.95 0.54 618
620 3 -36.42 -36.55 -11.96 0.54 619
621 3 -36.57 -37.32 -10.35 0.65 620
622 3 -36.91 -37.59 -10.73 0.65 621
623 3 -37.01 -37.49 -11.77 0.65 622
624 3 -37.15 -37.96 -10.06 0.65 623
625 3 -37.58 -38.45 -9.76 0.65 624
626 3 -38.43 -38.82 -9.11 0.65 625
627 3 -38.88 -39.29 -9.04 0.65 626
628 3 -39.78 -39.01 -8.85 0.65 627
629 3 -40.55 -38.86 -8.77 0.54 628
630 3 -41.77 -38.87 -8.65 0.54 629
631 3 -42.51 -39.64 -8.51 0.54 630
632 3 -43.42 -40.58 -8.45 0.54 631
633 3 -43.39 -42.11 -8.45 0.54 632
634 3 -43.69 -42.74 -8.4 0.54 633
635 3 -44.43 -43.52 -8.19 0.54 634
636 3 -45.94 -43.85 -8.0 0.54 635
637 3 -47.62 -43.72 -7.76 0.54 636
638 3 -48.63 -44.23 -7.27 0.54 637
639 3 -49.35 -45.04 -6.76 0.54 638
640 3 -50.21 -45.4 -6.26 0.54 639
641 3 -50.79 -46.05 -5.96 0.54 640
642 3 -51.85 -47.74 -5.94 0.54 641
643 3 -53.06 -48.36 -5.9 0.54 642
644 3 -54.11 -49.45 -5.69 0.54 643
645 3 -55.62 -50.38 -5.63 0.54 644
646 3 -56.5 -51.33 -5.34 0.54 645
647 3 -57.4 -51.64 -5.21 0.54 646
648 3 -59.23 -50.75 -4.95 0.54 647
649 3 -59.97 -51.54 -4.75 0.54 648
650 3 -61.03 -52.62 -4.67 0.54 649
651 3 -62.84 -53.27 -4.34 0.54 650
652 3 -63.74 -54.5 -4.3 0.54 651
653 3 -64.65 -55.42 -4.31 0.54 652
654 3 -65.71 -55.88 -4.26 0.54 653
655 3 -67.38 -55.75 -4.09 0.54 654
656 3 -69.97 -56.54 -3.92 0.54 655
657 3 -71.02 -58.52 -4.02 0.54 656
658 3 -71.77 -59.29 -3.96 0.54 657
659 3 -71.92 -60.98 -4.11 0.54 658
660 3 -72.07 -62.04 -4.19 0.54 659
661 3 -72.51 -62.82 -4.0 0.54 660
662 3 -74.79 -62.7 -3.7 0.54 661
663 3 -76.29 -63.03 -3.52 0.54 662
664 3 -76.89 -63.65 -3.38 0.54 663
665 3 -77.75 -64.63 -2.87 0.54 664
666 3 -78.35 -65.25 -2.79 0.54 665
667 3 -79.26 -66.17 -2.79 0.54 666
668 3 -80.78 -66.49 -2.61 0.54 667
669 3 -81.84 -67.57 -2.63 0.54 668
670 3 -82.9 -68.64 -2.63 0.54 669
671 3 -85.03 -68.97 -2.46 0.54 670
672 3 -86.1 -70.04 -2.47 0.54 671
673 3 -87.15 -70.52 -2.34 0.54 672
674 3 -87.87 -71.62 -2.08 0.54 673
675 3 -88.17 -71.94 -1.93 0.54 674
676 3 -88.62 -72.4 -1.93 0.54 675
677 3 -89.21 -73.02 -1.87 0.54 676
678 3 -90.59 -73.18 -1.75 0.54 677
679 3 -92.27 -73.35 -1.62 0.54 678
680 3 -93.03 -74.13 -1.63 0.54 679
681 3 -93.63 -74.73 -1.63 0.54 680
682 3 -94.37 -75.52 -1.49 0.54 681
683 3 -94.98 -76.74 -1.47 0.54 682
684 3 -95.28 -77.66 -1.53 0.54 683
685 3 -95.57 -78.28 -1.49 0.54 684
686 3 -96.18 -79.2 -1.53 0.54 685
687 3 -96.63 -79.96 -1.56 0.54 686
688 3 -98.31 -79.81 -1.39 0.54 687
689 3 -99.52 -79.83 -1.28 0.54 688
690 3 -100.5 -80.4 -0.26 0.65 689
691 3 -101.37 -81.06 0.2 0.65 690
692 3 -101.93 -81.71 0.64 0.65 691
693 3 -104.5 -82.22 1.12 0.65 692
694 3 -107.38 -82.71 1.34 0.65 693
695 3 -108.58 -83.33 1.48 0.65 694
696 3 -110.26 -84.42 1.53 0.435 695
697 3 -112.24 -84.59 1.69 0.435 696
698 3 -113.74 -84.92 1.94 0.435 697
699 3 -115.1 -86.3 2.09 0.435 698
700 3 -115.4 -86.62 2.09 0.65 699
701 3 -116.47 -87.09 2.14 0.65 700
702 3 -117.67 -88.32 2.2 0.65 701
703 3 -118.11 -89.99 2.08 0.65 702
704 3 -117.51 -90.91 1.93 0.65 703
705 3 -116.44 -91.96 1.81 0.65 704
706 3 -116.38 -93.84 2.08 0.65 705
707 3 -116.38 -94.75 2.06 0.65 706
708 3 -116.66 -95.39 2.17 0.65 707
709 3 -116.82 -95.84 2.22 0.65 708
710 3 -117.38 -95.88 2.65 0.65 709
711 3 -117.21 -97.57 2.55 0.65 710
712 3 -117.31 -98.69 3.06 0.65 711
713 3 -117.87 -99.35 3.56 0.65 712
714 3 -118.31 -99.82 3.64 0.65 713
715 3 -119.48 -99.89 4.34 0.65 714
716 3 -119.79 -100.19 4.34 0.65 715
717 3 -120.37 -100.84 4.64 0.65 716
718 3 -121.26 -101.77 4.78 0.65 717
719 3 -121.57 -102.09 4.78 0.65 718
720 3 -122.02 -102.54 4.78 0.65 719
721 3 -123.54 -102.26 5.02 0.65 720
722 3 -124.3 -102.42 5.07 0.65 721
723 3 -124.59 -102.74 5.14 0.65 722
724 3 -124.74 -103.2 5.11 0.65 723
725 3 -36.35 -37.31 -10.9 0.54 620
726 3 -35.82 -37.83 -10.25 0.54 725
727 3 -35.54 -38.11 -10.45 0.54 726
728 3 -35.25 -38.41 -9.06 0.54 727
729 3 -34.88 -38.78 -8.38 0.54 728
730 3 -34.45 -39.82 -7.17 0.54 729
731 3 -34.43 -40.75 -7.11 0.54 730
732 3 -34.99 -42.63 -6.71 0.54 731
733 3 -35.37 -44.07 -6.05 0.54 732
734 3 -35.66 -44.7 -5.94 0.54 733
735 3 -35.61 -45.35 -5.55 0.54 734
736 3 -35.72 -46.45 -5.27 0.54 735
737 3 -36.02 -47.07 -5.22 0.54 736
738 3 -36.42 -47.6 -4.63 0.54 737
739 3 -36.87 -48.68 -4.55 0.54 738
740 3 -37.46 -49.3 -4.4 0.54 739
741 3 -37.74 -49.94 -4.22 0.54 740
742 3 -38.08 -51.13 -3.09 0.54 741
743 3 -37.89 -52.21 -2.84 0.54 742
744 3 -38.14 -53.2 -2.31 0.54 743
745 3 -38.38 -54.17 -1.7 0.54 744
746 3 -38.36 -55.11 -1.64 0.54 745
747 3 -38.5 -55.57 -1.52 0.54 746
748 3 -38.49 -55.89 -1.4 0.54 747
749 3 -38.75 -56.54 -1.06 0.54 748
750 3 -39.46 -57.36 -0.54 0.54 749
751 3 -40.96 -57.7 -0.14 0.54 750
752 3 -42.01 -57.87 0.0 0.54 751
753 3 -42.45 -58.35 0.23 0.54 752
754 3 -43.05 -58.98 0.29 0.54 753
755 3 6.7 -3.75 -5.33 0.865 1
756 3 7.16 -4.21 -5.41 0.865 755
757 3 8.22 -4.04 -5.49 0.865 756
758 3 9.44 -4.63 -5.66 0.865 757
759 3 10.51 -5.08 -5.81 0.865 758
760 3 11.58 -6.45 -6.04 0.865 759
761 3 12.35 -7.2 -6.18 0.54 760
762 3 14.62 -7.02 -6.37 0.54 761
763 3 16.16 -7.01 -6.52 0.54 762
764 3 16.73 -7.29 -5.23 0.54 763
765 3 17.34 -7.28 -5.29 0.54 764
766 3 18.42 -6.85 -3.46 0.54 765
767 3 19.63 -5.01 -3.39 0.54 766
768 3 20.89 -4.13 -4.55 0.54 767
769 3 22.56 -3.66 -4.66 0.54 768
770 3 23.48 -3.35 -4.72 0.54 769
771 3 24.39 -2.42 -4.71 0.54 770
772 3 25.0 -1.82 -4.71 0.54 771
773 3 27.48 -1.23 -6.0 0.54 772
774 3 29.0 -1.51 -6.17 0.54 773
775 3 29.91 -0.59 -6.17 0.54 774
776 3 31.13 0.63 -6.16 0.54 775
777 3 32.73 1.79 -6.95 0.54 776
778 3 34.85 3.33 -7.0 0.54 777
779 3 36.38 4.25 -7.05 0.54 778
780 3 39.25 5.95 -7.15 0.54 779
781 3 41.7 6.88 -7.28 0.54 780
782 3 44.17 7.47 -8.52 0.54 781
783 3 45.54 7.95 -8.75 0.54 782
784 3 46.67 8.34 -7.98 0.54 783
785 3 48.22 8.32 -7.82 0.54 784
786 3 49.47 8.61 -7.53 0.54 785
787 3 50.45 8.24 -6.98 0.54 786
788 3 52.97 7.87 -6.34 0.54 787
789 3 54.85 8.43 -5.78 0.54 788
790 3 56.74 8.68 -5.18 0.54 789
791 3 58.14 9.43 -5.0 0.54 790
792 3 59.39 9.7 -4.63 0.54 791
793 3 60.79 10.44 -4.32 0.54 792
794 3 62.66 10.41 -4.04 0.54 793
795 3 65.9 10.85 -3.76 0.54 794
796 3 18.25 -7.88 -5.43 0.54 765
797 3 19.2 -8.81 -5.31 0.54 796
798 3 19.5 -10.04 -5.37 0.54 797
799 3 19.68 -10.81 -5.32 0.54 798
800 3 21.72 -13.13 -5.06 0.54 799
801 3 23.56 -14.94 -5.4 0.54 800
802 3 24.81 -16.17 -5.41 0.54 801
803 3 26.03 -18.3 -5.59 0.54 802
804 3 26.38 -18.96 -5.23 0.54 803
805 3 26.56 -19.43 -5.06 0.54 804
806 3 26.58 -20.67 -5.03 0.54 805
807 3 26.88 -21.57 -5.14 0.54 806
808 3 27.2 -22.79 -5.22 0.54 807
809 3 27.99 -23.57 -5.13 0.54 808
810 3 29.55 -24.49 -4.99 0.54 809
811 3 31.08 -24.2 -5.03 0.54 810
812 3 33.23 -23.6 -4.79 0.54 811
813 3 34.92 -24.35 -4.94 0.54 812
814 3 36.3 -25.12 -4.99 0.54 813
815 3 37.35 -25.55 -5.28 0.54 814
816 3 38.39 -25.36 -5.66 0.54 815
817 3 39.69 -25.1 -6.6 0.54 816
818 3 41.21 -25.7 -6.8 0.54 817
819 3 41.11 -26.5 -8.07 0.435 818
820 3 41.28 -26.98 -7.9 0.435 819
821 3 41.37 -27.36 -8.7 0.435 820
822 3 41.43 -27.72 -9.65 0.435 821
823 3 41.51 -28.11 -10.53 0.435 822
824 3 41.7 -28.58 -11.96 0.435 823
825 3 43.52 -30.38 -12.38 0.435 824
826 3 44.59 -31.74 -12.61 0.435 825
827 3 45.81 -34.47 -13.0 0.435 826
828 3 48.56 -36.26 -13.42 0.435 827
829 3 49.79 -38.08 -13.71 0.435 828
830 3 50.69 -39.29 -13.91 0.435 829
831 3 50.1 -40.51 -13.97 0.435 830
832 3 47.97 -41.44 -13.87 0.435 831
833 3 47.06 -42.66 -13.91 0.435 832
834 3 47.67 -44.48 -14.14 0.435 833
835 3 49.35 -44.92 -14.33 0.435 834
836 3 50.37 -45.02 -14.96 0.435 835
837 3 50.05 -46.22 -15.28 0.435 836
838 3 49.9 -47.27 -15.45 0.435 837
839 3 49.75 -49.25 -15.62 0.435 838
840 3 49.75 -50.47 -15.74 0.435 839
841 3 49.59 -51.52 -15.98 0.435 840
842 3 49.53 -52.98 -16.73 0.435 841
843 3 49.98 -54.33 -17.05 0.435 842
844 3 50.87 -55.81 -17.58 0.435 843
845 3 51.79 -57.63 -17.85 0.435 844
846 3 52.1 -59.75 -18.15 0.435 845
847 3 52.26 -62.03 -18.38 0.435 846
848 3 52.85 -62.92 -18.67 0.435 847
849 3 53.77 -63.52 -18.91 0.435 848
850 3 54.58 -65.83 -20.41 0.435 849
851 3 54.57 -67.64 -20.66 0.435 850
852 3 54.7 -69.58 -21.25 0.435 851
853 3 54.93 -71.32 -22.26 0.435 852
854 3 56.08 -72.45 -23.31 0.435 853
855 3 57.4 -74.07 -24.12 0.435 854
856 3 58.83 -75.75 -25.63 0.435 855
857 3 61.87 -78.15 -26.21 0.435 856
858 3 63.91 -79.24 -27.57 0.435 857
859 3 66.44 -81.15 -28.52 0.435 858
860 3 67.97 -82.65 -28.87 0.435 859
861 3 68.9 -84.76 -29.17 0.435 860
862 3 70.27 -86.12 -29.43 0.435 861
863 3 72.7 -86.41 -29.68 0.435 862
864 3 74.37 -87.44 -30.09 0.435 863
865 3 76.32 -89.68 -30.79 0.435 864
866 3 77.64 -91.58 -31.71 0.435 865
867 3 77.81 -92.34 -33.31 0.435 866
868 3 78.38 -93.21 -33.98 0.435 867
869 3 79.18 -94.29 -35.44 0.435 868
870 3 80.02 -95.42 -36.38 0.435 869
871 3 79.7 -97.22 -36.84 0.435 870
872 3 79.68 -100.23 -37.49 0.435 871
873 3 81.27 -104.22 -39.09 0.435 872
874 3 82.94 -106.47 -39.54 0.435 873
875 3 84.3 -108.12 -39.98 0.435 874
876 3 84.22 -110.15 -41.09 0.435 875
877 3 83.92 -111.99 -41.3 0.435 876
878 3 83.01 -114.72 -41.57 0.435 877
879 3 83.16 -115.79 -41.69 0.435 878
880 3 84.18 -117.08 -42.58 0.435 879
881 3 85.78 -118.66 -43.64 0.435 880
882 3 86.0 -120.08 -44.85 0.435 881
883 3 86.26 -120.62 -45.54 0.435 882
884 3 87.14 -121.81 -45.96 0.435 883
885 3 88.82 -122.26 -46.16 0.435 884
886 3 89.68 -124.0 -47.16 0.435 885
887 3 89.84 -126.28 -47.4 0.435 886
888 3 91.66 -128.08 -47.83 0.435 887
889 3 93.26 -128.44 -48.84 0.435 888
890 3 94.76 -128.1 -49.18 0.435 889
891 3 95.21 -128.56 -49.26 0.435 890
892 3 41.61 -25.79 -7.52 0.54 818
893 3 44.26 -26.59 -8.82 0.54 892
894 3 46.54 -26.4 -9.01 0.54 893
895 3 48.66 -26.67 -9.47 0.54 894
896 3 50.33 -27.72 -9.72 0.54 895
897 3 52.09 -28.24 -10.61 0.54 896
898 3 54.16 -29.07 -11.64 0.54 897
899 3 55.53 -29.2 -11.78 0.54 898
900 3 56.54 -30.2 -10.99 0.54 899
901 3 58.49 -30.93 -9.81 0.54 900
902 3 60.79 -32.89 -10.21 0.54 901
903 3 63.02 -34.5 -9.37 0.54 902
904 3 65.02 -35.86 -9.6 0.54 903
905 3 66.69 -37.83 -9.95 0.54 904
906 3 67.76 -39.18 -10.18 0.54 905
907 3 69.76 -41.14 -10.55 0.54 906
908 3 71.64 -42.09 -10.14 0.54 907
909 3 72.86 -43.0 -10.35 0.54 908
910 3 73.48 -43.9 -10.49 0.54 909
911 4 -2.36 9.28 -0.57 4.11 1
912 4 -2.99 13.54 -0.1 3.14 911
913 4 -3.77 16.72 0.27 2.49 912
914 4 -4.07 19.45 0.57 1.73 913
915 4 -4.39 21.59 0.8 1.515 914
916 4 -5.0 23.4 1.12 1.405 915
917 4 -5.16 25.07 1.3 1.405 916
918 4 -5.16 26.28 1.42 1.405 917
919 4 -5.46 27.8 1.66 1.405 918
920 4 -5.05 29.49 3.08 1.73 919
921 4 -4.75 31.94 3.29 1.73 920
922 4 -5.06 34.06 3.52 1.73 921
923 4 -5.52 36.34 3.79 1.73 922
924 4 -5.87 38.81 3.61 1.405 923
925 4 -5.8 40.87 2.97 1.405 924
926 4 -5.82 42.7 3.08 1.19 925
927 4 -5.37 44.38 3.2 1.19 926
928 4 -5.22 46.05 3.35 1.19 927
929 4 -4.31 47.89 3.45 1.19 928
930 4 -3.71 50.02 3.6 1.19 929
931 4 -2.65 51.7 3.67 1.19 930
932 4 -1.75 54.45 3.84 1.19 931
933 4 -1.45 55.98 3.97 1.19 932
934 4 -1.43 57.49 2.68 1.19 933
935 4 -1.34 58.92 3.72 1.19 934
936 4 -1.66 60.43 3.97 1.19 935
937 4 -1.36 61.35 3.97 1.19 936
938 4 -2.03 62.01 3.48 1.19 937
939 4 -2.42 63.01 2.71 1.19 938
940 4 -2.68 62.9 3.33 0.54 939
941 4 -3.28 62.89 3.38 0.54 940
942 4 -3.26 62.88 3.53 0.54 941
943 4 -3.2 62.81 4.27 0.54 942
944 4 -3.18 62.79 4.49 0.54 943
945 4 -3.56 62.84 5.44 0.54 944
946 4 -3.5 62.49 6.01 0.54 945
947 4 -3.44 62.43 6.67 0.54 946
948 4 -3.33 62.31 7.86 0.54 947
949 4 -3.13 62.11 8.28 0.54 948
950 4 -3.12 61.49 8.37 0.54 949
951 4 -3.11 60.57 8.28 0.54 950
952 4 -3.24 59.47 8.56 0.54 951
953 4 -3.23 58.56 8.47 0.54 952
954 4 -3.22 57.95 8.48 0.54 953
955 4 -3.81 57.02 8.53 0.54 954
956 4 -4.11 56.71 8.6 0.54 955
957 4 -5.02 57.0 8.79 0.54 956
958 4 -5.55 57.5 9.87 0.54 957
959 4 -6.0 58.57 10.01 0.65 958
960 4 -6.76 59.01 10.12 0.65 959
961 4 -7.3 58.93 10.92 0.65 960
962 4 -8.11 58.83 10.45 0.65 961
963 4 -8.11 60.05 8.99 0.65 962
964 4 -7.92 60.48 7.8 0.65 963
965 4 -9.09 61.64 6.89 0.65 964
966 4 -9.86 62.4 6.89 0.65 965
967 4 -11.04 63.28 5.79 0.65 966
968 4 -12.6 63.9 5.7 0.65 967
969 4 -14.08 64.45 4.69 0.65 968
970 4 -14.86 65.22 4.75 0.65 969
971 4 -16.53 66.26 5.01 0.65 970
972 4 -17.44 67.16 5.18 0.65 971
973 4 -17.75 67.47 5.24 0.65 972
974 4 -18.66 67.76 5.35 0.65 973
975 4 -19.88 68.37 5.52 0.65 974
976 4 -21.15 69.63 5.15 0.65 975
977 4 -21.96 71.62 5.12 0.65 976
978 4 -22.38 72.05 3.84 0.65 977
979 4 -22.04 73.24 2.8 0.65 978
980 4 -22.69 73.88 2.38 0.435 979
981 4 -23.76 74.94 2.66 0.435 980
982 4 -23.91 76.0 2.78 0.54 981
983 4 -24.22 77.83 2.98 0.54 982
984 4 -24.36 79.48 3.24 0.54 983
985 4 -24.22 80.86 3.28 0.54 984
986 4 -24.13 81.98 2.78 0.54 985
987 4 -24.25 83.31 1.79 0.54 986
988 4 -23.93 84.83 0.32 0.54 987
989 4 -24.03 85.56 -0.72 0.54 988
990 4 -23.99 87.04 -1.8 0.54 989
991 4 -24.53 88.18 -2.39 0.54 990
992 4 -25.3 89.55 -4.0 0.54 991
993 4 -25.85 91.31 -4.69 0.54 992
994 4 -26.54 93.82 -5.29 0.54 993
995 4 -26.94 96.94 -5.77 0.54 994
996 4 -26.5 99.86 -5.68 0.54 995
997 4 -25.4 101.2 -6.86 0.54 996
998 4 -24.5 102.74 -6.87 0.54 997
999 4 -24.36 105.01 -6.66 0.54 998
1000 4 -23.75 105.63 -6.73 0.54 999
1001 4 -22.53 105.95 -6.81 0.54 1000
1002 4 -21.96 106.6 -7.18 0.54 1001
1003 4 -21.07 107.54 -7.4 0.54 1002
1004 4 -20.88 107.97 -8.66 0.54 1003
1005 4 -20.98 108.68 -9.57 0.54 1004
1006 4 -21.55 110.15 -10.59 0.54 1005
1007 4 -22.0 110.61 -12.0 0.54 1006
1008 4 -22.54 110.53 -12.87 0.54 1007
1009 4 -23.53 110.0 -13.74 0.54 1008
1010 4 -24.05 109.62 -14.48 0.54 1009
1011 4 -24.55 108.9 -15.04 0.54 1010
1012 4 -24.91 108.66 -15.7 0.54 1011
1013 4 -25.63 108.16 -16.9 0.54 1012
1014 4 -27.38 107.78 -17.6 0.54 1013
1015 4 -29.09 107.35 -18.02 0.54 1014
1016 4 -30.38 106.79 -18.63 0.54 1015
1017 4 -31.99 105.66 -19.65 0.54 1016
1018 4 -33.92 105.15 -20.66 0.54 1017
1019 4 -35.31 105.02 -20.85 0.54 1018
1020 4 -36.26 104.14 -21.23 0.54 1019
1021 4 -37.38 103.73 -21.84 0.54 1020
1022 4 -38.82 103.03 -22.53 0.54 1021
1023 4 -39.89 102.56 -22.55 0.54 1022
1024 4 -21.12 73.85 2.77 0.435 979
1025 4 -20.74 75.31 2.04 0.435 1024
1026 4 -21.43 75.38 1.21 0.54 1025
1027 4 -22.5 76.74 1.44 0.54 1026
1028 4 -24.34 77.95 1.72 0.54 1027
1029 4 -25.85 78.23 1.89 0.54 1028
1030 4 -27.46 79.21 1.31 0.54 1029
1031 4 -29.09 80.52 0.37 0.54 1030
1032 4 -30.73 81.25 -0.68 0.54 1031
1033 4 -31.11 81.93 -1.33 0.54 1032
1034 4 -32.04 82.54 -1.34 0.54 1033
1035 4 -32.62 83.11 -2.51 0.54 1034
1036 4 -33.03 83.23 -3.67 0.54 1035
1037 4 -33.66 83.85 -3.79 0.54 1036
1038 4 -34.42 84.31 -5.41 0.54 1037
1039 4 -34.98 84.86 -4.7 0.54 1038
1040 4 -35.5 85.38 -5.28 0.54 1039
1041 4 -36.26 86.44 -6.7 0.54 1040
1042 4 -36.87 87.35 -6.55 0.54 1041
1043 4 -38.48 88.04 -7.4 0.54 1042
1044 4 -40.59 88.91 -8.48 0.54 1043
1045 4 -42.74 89.84 -8.4 0.54 1044
1046 4 -44.31 90.47 -8.73 0.54 1045
1047 4 -45.65 92.4 -9.63 0.54 1046
1048 4 -46.08 93.44 -10.85 0.54 1047
1049 4 -2.27 64.69 2.78 1.19 939
1050 4 -1.98 65.92 2.81 1.19 1049
1051 4 -1.53 66.99 2.87 1.19 1050
1052 4 -0.62 69.11 3.05 1.19 1051
1053 4 -0.92 70.01 3.25 1.19 1052
1054 4 -1.19 71.49 3.88 1.19 1053
1055 4 -2.26 72.5 4.08 1.19 1054
1056 4 -1.69 72.84 5.34 0.54 1055
1057 4 -1.53 73.28 5.59 0.54 1056
1058 4 -1.03 73.39 5.93 0.54 1057
1059 4 -0.89 74.16 5.91 0.54 1058
1060 4 -0.13 75.84 6.01 0.54 1059
1061 4 0.46 77.68 6.13 0.54 1060
1062 4 0.91 78.75 6.19 0.54 1061
1063 4 0.02 79.93 6.69 0.54 1062
1064 4 -0.87 80.82 6.94 0.54 1063
1065 4 -1.18 83.25 7.21 0.54 1064
1066 4 -1.14 84.41 7.93 0.54 1065
1067 4 -1.51 85.09 7.27 0.54 1066
1068 4 -1.52 85.99 7.43 0.54 1067
1069 4 -1.73 86.82 6.85 0.54 1068
1070 4 -1.93 87.64 6.35 0.54 1069
1071 4 -2.29 88.0 5.81 0.54 1070
1072 4 -2.37 88.68 5.06 0.54 1071
1073 4 -2.92 89.83 4.23 0.54 1072
1074 4 -2.86 90.69 3.33 0.54 1073
1075 4 -3.25 91.68 2.62 0.54 1074
1076 4 -3.31 92.36 2.02 0.54 1075
1077 4 -4.27 94.22 1.77 0.54 1076
1078 4 -4.28 95.44 1.89 0.54 1077
1079 4 -4.44 96.5 1.92 0.54 1078
1080 4 -4.95 97.32 1.45 0.54 1079
1081 4 -4.83 98.72 1.35 0.54 1080
1082 4 -5.2 99.99 0.83 0.54 1081
1083 4 -5.57 101.57 0.34 0.54 1082
1084 4 -5.51 102.44 -0.64 0.54 1083
1085 4 -6.15 102.16 -2.57 0.54 1084
1086 4 -6.45 102.17 -2.54 0.54 1085
1087 4 -7.51 102.61 -2.4 0.54 1086
1088 4 -7.83 103.82 -2.26 0.54 1087
1089 4 -7.82 104.73 -2.09 0.54 1088
1090 4 -7.83 105.65 -1.99 0.54 1089
1091 4 -8.17 106.6 -2.4 0.54 1090
1092 4 -8.11 107.45 -3.15 0.54 1091
1093 4 -8.11 108.07 -4.84 0.54 1092
1094 4 -8.42 108.38 -6.45 0.54 1093
1095 4 -9.37 109.01 -6.67 0.54 1094
1096 4 -9.37 110.83 -6.43 0.54 1095
1097 4 -9.28 112.27 -6.96 0.54 1096
1098 4 -9.84 112.83 -7.99 0.54 1097
1099 4 -10.31 113.3 -8.13 0.54 1098
1100 4 -11.46 115.96 -8.6 0.54 1099
1101 4 -11.75 118.36 -9.69 0.54 1100
1102 4 -11.68 120.11 -10.37 0.54 1101
1103 4 -11.17 122.05 -11.21 0.54 1102
1104 4 -12.02 123.2 -12.0 0.54 1103
1105 4 -13.35 125.12 -12.89 0.54 1104
1106 4 -12.85 126.46 -13.87 0.54 1105
1107 4 -12.1 127.24 -14.02 0.54 1106
1108 4 -10.88 129.37 -13.91 0.54 1107
1109 4 -10.66 131.88 -14.45 0.54 1108
1110 4 -10.24 134.8 -14.5 0.54 1109
1111 4 -9.71 136.09 -15.19 0.54 1110
1112 4 -9.21 137.74 -16.28 0.54 1111
1113 4 -8.85 139.52 -17.12 0.54 1112
1114 4 -8.37 140.88 -18.47 0.54 1113
1115 4 -8.15 142.17 -19.2 0.54 1114
1116 4 -7.47 143.03 -20.17 0.54 1115
1117 4 -6.98 143.76 -21.34 0.54 1116
1118 4 -6.3 144.62 -22.15 0.54 1117
1119 4 -5.65 145.49 -23.34 0.54 1118
1120 4 -4.55 146.83 -24.52 0.54 1119
1121 4 -4.03 147.56 -25.56 0.54 1120
1122 4 -3.49 148.24 -26.29 0.54 1121
1123 4 -2.86 149.13 -27.56 0.54 1122
1124 4 -1.65 150.97 -27.55 0.54 1123
1125 4 -1.2 152.35 -29.06 0.54 1124
1126 4 0.46 154.05 -29.11 0.54 1125
1127 4 -2.56 72.54 4.11 1.19 1055
1128 4 -4.2 74.16 4.79 1.08 1127
1129 4 -5.12 75.06 5.04 1.08 1128
1130 4 -5.32 75.9 5.51 0.54 1129
1131 4 -4.55 76.67 5.52 0.54 1130
1132 4 -2.73 76.99 5.39 0.54 1131
1133 4 0.29 77.02 5.11 0.54 1132
1134 4 2.09 76.76 4.54 0.54 1133
1135 4 4.1 76.3 4.61 0.54 1134
1136 4 6.44 75.81 4.88 0.54 1135
1137 4 9.03 74.46 4.59 0.54 1136
1138 4 11.15 73.57 4.3 0.54 1137
1139 4 12.56 73.4 4.45 0.54 1138
1140 4 14.72 72.48 4.46 0.54 1139
1141 4 16.24 71.58 4.24 0.54 1140
1142 4 17.65 70.18 4.35 0.54 1141
1143 4 20.1 68.37 4.02 0.54 1142
1144 4 21.94 68.38 4.0 0.54 1143
1145 4 23.51 68.34 4.38 0.54 1144
1146 4 24.77 68.32 4.65 0.54 1145
1147 4 26.58 68.03 4.45 0.54 1146
1148 4 28.73 66.83 4.21 0.54 1147
1149 4 31.16 67.15 4.02 0.54 1148
1150 4 34.23 66.84 4.01 0.54 1149
1151 4 37.46 65.47 3.95 0.54 1150
1152 4 39.76 65.63 3.9 0.54 1151
1153 4 42.35 65.8 3.76 0.54 1152
1154 4 45.1 66.44 3.64 0.54 1153
1155 4 46.65 66.11 3.77 0.54 1154
1156 4 49.09 64.29 3.45 0.54 1155
1157 4 51.69 62.65 3.05 0.54 1156
1158 4 53.37 63.12 2.94 0.54 1157
1159 4 55.18 64.05 2.86 0.54 1158
1160 4 62.55 62.92 2.23 0.54 1159
1161 4 66.81 62.05 1.75 0.54 1160
1162 4 69.42 61.89 1.79 0.54 1161
1163 4 70.71 61.85 2.34 0.54 1162
1164 4 71.95 60.62 2.34 0.54 1163
1165 4 74.38 60.03 2.06 0.54 1164
1166 4 76.51 60.05 1.87 0.54 1165
1167 4 76.74 59.83 2.57 0.54 1166
1168 4 78.33 59.47 3.22 0.54 1167
1169 4 79.02 58.79 3.85 0.54 1168
1170 4 79.24 58.56 4.57 0.54 1169
1171 4 79.18 57.1 5.41 0.54 1170
1172 4 78.9 56.15 5.64 0.54 1171
1173 4 78.68 55.45 6.5 0.54 1172
1174 4 78.42 55.1 6.94 0.54 1173
1175 4 78.14 54.47 7.21 0.54 1174
1176 4 -6.09 76.33 6.23 1.08 1129
1177 4 -6.97 77.79 6.92 1.08 1176
1178 4 -6.79 78.22 7.24 1.08 1177
1179 4 -6.31 79.27 7.52 1.08 1178
1180 4 -5.77 79.63 8.49 1.08 1179
1181 4 -5.31 80.69 8.77 1.08 1180
1182 4 -4.24 82.37 8.85 1.08 1181
1183 4 -3.78 82.82 8.93 1.08 1182
1184 4 -3.8 83.87 9.55 1.08 1183
1185 4 -3.8 86.0 9.76 1.08 1184
1186 4 -4.21 87.32 8.86 1.08 1185
1187 4 -4.67 88.38 9.02 1.08 1186
1188 4 -5.57 89.89 7.73 1.405 1187
1189 4 -6.18 91.4 7.93 1.405 1188
1190 4 -6.29 92.12 8.47 1.3 1189
1191 4 -6.35 92.48 8.73 1.3 1190
1192 4 -5.43 91.69 7.22 0.11 1191
1193 4 -4.97 92.16 7.3 0.435 1192
1194 4 -4.52 93.52 7.4 0.435 1193
1195 4 -3.75 95.19 7.49 0.435 1194
1196 4 -2.85 96.11 7.56 0.435 1195
1197 4 -1.34 96.74 7.48 0.435 1196
1198 4 -0.13 96.77 7.22 0.435 1197
1199 4 1.04 97.42 6.81 0.435 1198
1200 4 2.99 98.23 6.32 0.435 1199
1201 4 4.03 99.03 6.08 0.435 1200
1202 4 5.07 100.41 5.96 0.435 1201
1203 4 6.42 101.2 5.77 0.435 1202
1204 4 8.85 102.46 5.52 0.435 1203
1205 4 9.2 103.02 4.48 0.435 1204
1206 4 10.99 103.99 3.95 0.435 1205
1207 4 12.96 105.69 3.94 0.435 1206
1208 4 15.08 107.22 3.81 0.435 1207
1209 4 16.37 108.09 2.95 0.435 1208
1210 4 18.6 109.22 2.32 0.435 1209
1211 4 21.77 110.34 1.91 0.435 1210
1212 4 23.85 111.03 1.18 0.435 1211
1213 4 26.71 111.84 0.7 0.435 1212
1214 4 29.14 113.08 0.59 0.435 1213
1215 4 31.56 113.73 0.21 0.435 1214
1216 4 33.64 114.71 -0.4 0.435 1215
1217 4 35.75 115.65 -0.58 0.435 1216
1218 4 39.1 117.21 -0.74 0.435 1217
1219 4 41.37 119.2 -0.75 0.435 1218
1220 4 43.96 120.89 -0.83 0.435 1219
1221 4 47.91 123.37 -0.95 0.435 1220
1222 4 50.77 124.17 -1.29 0.435 1221
1223 4 52.39 123.8 -2.23 0.435 1222
1224 4 55.57 123.99 -2.59 0.435 1223
1225 4 58.26 124.68 -3.29 0.435 1224
1226 4 61.6 125.33 -3.62 0.435 1225
1227 4 65.79 126.35 -4.59 0.435 1226
1228 4 69.02 127.72 -6.04 0.435 1227
1229 4 72.83 127.0 -6.53 0.435 1228
1230 4 77.43 127.39 -7.0 0.435 1229
1231 4 81.36 128.35 -7.33 0.435 1230
1232 4 84.07 129.01 -7.82 0.435 1231
1233 4 86.66 128.58 -8.11 0.435 1232
1234 4 88.95 128.75 -8.3 0.435 1233
1235 4 90.32 128.61 -8.44 0.435 1234
1236 4 -6.92 93.64 8.6 1.3 1190
1237 4 -6.7 94.03 9.3 1.3 1236
1238 4 -7.6 95.22 9.65 1.3 1237
1239 4 -8.01 95.74 9.74 1.3 1238
1240 4 -6.77 95.72 9.93 0.435 1239
1241 4 -6.3 95.85 10.13 0.435 1240
1242 4 -5.99 96.17 10.13 0.435 1241
1243 4 -5.56 96.37 9.72 0.435 1242
1244 4 -5.11 96.52 9.7 0.435 1243
1245 4 -3.65 97.2 9.02 0.435 1244
1246 4 -3.22 96.78 8.64 0.435 1245
1247 4 -1.59 96.69 7.95 0.435 1246
1248 4 0.06 96.27 7.54 0.435 1247
1249 4 0.75 95.59 6.65 0.435 1248
1250 4 1.95 94.41 6.19 0.435 1249
1251 4 3.43 93.55 5.52 0.435 1250
1252 4 4.94 93.58 5.16 0.435 1251
1253 4 6.69 93.67 4.25 0.435 1252
1254 4 7.39 93.9 3.52 0.435 1253
1255 4 7.55 94.05 1.94 0.435 1254
1256 4 7.86 93.75 1.95 0.435 1255
1257 4 8.62 93.6 1.87 0.435 1256
1258 4 8.47 93.76 0.24 0.435 1257
1259 4 8.55 93.69 -0.6 0.435 1258
1260 4 8.65 93.28 -1.17 0.435 1259
1261 4 8.86 93.09 -2.27 0.435 1260
1262 4 9.6 92.98 -2.73 0.435 1261
1263 4 10.35 92.85 -2.97 0.435 1262
1264 4 11.04 93.07 -3.62 0.435 1263
1265 4 12.22 92.49 0.75 0.435 1264
1266 4 12.37 91.72 0.66 0.435 1265
1267 4 12.64 91.46 0.24 0.435 1266
1268 4 12.07 91.13 -1.02 0.435 1267
1269 4 12.68 90.22 -1.24 0.435 1268
1270 4 13.27 89.64 -1.58 0.435 1269
1271 4 13.77 88.24 -2.98 0.435 1270
1272 4 14.83 87.19 -3.25 0.435 1271
1273 4 15.9 86.75 -3.39 0.435 1272
1274 4 16.34 85.41 -3.71 0.435 1273
1275 4 16.74 84.41 -4.6 0.435 1274
1276 4 17.49 83.36 -4.85 0.435 1275
1277 4 17.74 82.52 -5.71 0.435 1276
1278 4 17.35 81.99 -6.48 0.435 1277
1279 4 16.73 81.39 -6.71 0.435 1278
1280 4 16.61 80.62 -8.14 0.435 1279
1281 4 16.89 79.13 -8.68 0.435 1280
1282 4 17.51 77.92 -8.85 0.435 1281
1283 4 17.9 76.92 -9.67 0.435 1282
1284 4 18.34 75.89 -10.12 0.435 1283
1285 4 18.93 75.3 -10.39 0.435 1284
1286 4 19.68 75.17 -10.54 0.435 1285
1287 4 20.75 75.34 -10.7 0.435 1286
1288 4 21.77 74.33 -11.35 0.435 1287
1289 4 22.35 73.44 -11.79 0.435 1288
1290 4 22.45 73.35 -12.41 0.435 1289
1291 4 22.72 71.88 -13.03 0.435 1290
1292 4 23.1 69.68 -14.19 0.435 1291
1293 4 24.33 68.48 -14.42 0.435 1292
1294 4 24.92 67.6 -14.79 0.435 1293
1295 4 26.7 66.45 -15.59 0.435 1294
1296 4 27.74 64.82 -16.14 0.435 1295
1297 4 30.33 61.95 -16.75 0.435 1296
1298 4 32.47 60.45 -17.09 0.435 1297
1299 4 33.38 59.54 -17.26 0.435 1298
1300 4 35.28 56.77 -18.68 0.435 1299
1301 4 35.84 55.31 -19.42 0.435 1300
1302 4 36.6 54.26 -19.66 0.435 1301
1303 4 37.2 53.36 -19.88 0.435 1302
1304 4 37.67 52.92 -19.97 0.435 1303
1305 4 38.06 52.53 -20.8 0.435 1304
1306 4 38.49 52.1 -21.18 0.435 1305
1307 4 -8.0 96.22 10.54 1.3 1239
1308 4 -8.91 97.42 10.82 1.3 1307
1309 4 -10.54 98.52 11.08 1.3 1308
1310 4 -11.37 99.05 12.03 0.54 1309
1311 4 -12.45 99.8 12.2 0.54 1310
1312 4 -13.21 100.55 12.35 0.54 1311
1313 4 -14.17 100.6 11.92 0.54 1312
1314 4 -15.54 101.05 12.01 0.54 1313
1315 4 -16.17 102.27 12.04 0.54 1314
1316 4 -17.05 103.14 12.59 0.54 1315
1317 4 -19.02 105.37 13.29 0.54 1316
1318 4 -19.32 106.29 13.4 0.54 1317
1319 4 -19.78 107.34 13.55 0.54 1318
1320 4 -20.55 109.01 13.79 0.54 1319
1321 4 -20.8 108.95 14.41 0.54 1320
1322 4 -21.56 109.39 14.52 0.54 1321
1323 4 -22.61 109.53 14.7 0.54 1322
1324 4 -23.57 109.86 14.45 0.54 1323
1325 4 -24.08 110.37 13.94 0.54 1324
1326 4 -23.72 112.15 13.02 0.54 1325
1327 4 -24.34 112.46 13.03 0.54 1326
1328 4 -25.41 113.81 13.26 0.54 1327
1329 4 -26.93 116.54 13.67 0.54 1328
1330 4 -27.6 119.31 13.54 0.54 1329
1331 4 -27.31 120.86 13.51 0.54 1330
1332 4 -26.83 122.22 12.17 0.54 1331
1333 4 -27.15 123.13 12.22 0.54 1332
1334 4 -28.01 125.51 11.47 0.54 1333
1335 4 -27.85 127.77 10.24 0.54 1334
1336 4 -28.01 129.17 8.65 0.54 1335
1337 4 -28.25 130.01 7.85 0.54 1336
1338 4 -29.16 130.9 8.1 0.54 1337
1339 4 -30.38 132.72 8.38 0.54 1338
1340 4 -30.99 133.33 6.83 0.54 1339
1341 4 -32.18 136.02 6.0 0.54 1340
1342 4 -33.32 138.37 5.49 0.54 1341
1343 4 -33.63 140.51 5.67 0.54 1342
1344 4 -35.17 143.23 6.07 0.54 1343
1345 4 -35.5 145.38 6.08 0.54 1344
1346 4 -35.76 148.97 5.47 0.54 1345
1347 4 -35.49 152.03 5.45 0.54 1346
1348 4 -35.46 155.97 4.54 0.54 1347
1349 4 -36.39 158.7 4.9 0.54 1348
1350 4 -37.16 162.49 5.33 0.54 1349
1351 4 -38.67 165.51 4.26 0.54 1350
1352 4 -40.46 167.59 3.49 0.54 1351
1353 4 -40.73 169.07 2.37 0.54 1352
1354 4 -41.1 170.05 1.83 0.54 1353
1355 4 -42.23 171.76 1.5 0.54 1354
1356 4 -43.65 173.48 1.26 0.54 1355
1357 4 -44.41 174.23 1.4 0.54 1356
1358 4 -44.59 175.64 -0.4 0.54 1357
1359 4 -44.76 177.91 -0.16 0.54 1358
1360 4 -44.15 180.04 -0.01 0.54 1359
1361 4 -43.85 182.49 0.19 0.54 1360
1362 4 -44.5 184.95 0.18 0.54 1361
1363 4 -45.07 187.94 -0.59 0.54 1362
1364 4 -44.92 190.53 -1.94 0.54 1363
1365 4 -44.75 191.57 -0.05 0.54 1364
1366 4 -45.06 191.87 -0.06 0.54 1365
1367 4 -44.43 192.47 0.09 0.54 1366
1368 4 -46.08 176.81 1.81 0.54 1357
1369 4 -49.45 181.64 1.0 0.54 1368
1370 4 -50.39 182.55 2.54 0.54 1369
1371 4 -52.84 184.97 3.01 0.54 1370
1372 4 -54.24 188.18 3.14 0.54 1371
1373 4 -10.13 99.23 11.11 1.19 1309
1374 4 -10.86 100.86 11.71 1.08 1373
1375 4 -10.7 100.97 11.71 1.08 1374
1376 4 -11.55 100.89 12.54 0.54 1375
1377 4 -12.46 101.19 12.65 0.54 1376
1378 4 -13.07 101.79 12.77 0.54 1377
1379 4 -13.83 102.54 12.91 0.54 1378
1380 4 -14.44 103.15 13.02 0.54 1379
1381 4 -15.2 104.51 13.22 0.54 1380
1382 4 -15.97 106.78 13.51 0.54 1381
1383 4 -15.22 108.15 13.58 0.54 1382
1384 4 -15.22 109.07 13.67 0.54 1383
1385 4 -15.45 110.22 12.9 0.54 1384
1386 4 -16.38 111.13 13.0 0.54 1385
1387 4 -17.15 112.5 13.2 0.54 1386
1388 4 -18.07 114.61 13.5 0.54 1387
1389 4 -18.84 116.58 13.76 0.54 1388
1390 4 -19.91 119.16 14.11 0.54 1389
1391 4 -20.09 122.07 14.18 0.54 1390
1392 4 -20.92 123.8 13.74 0.54 1391
1393 4 -21.25 125.64 13.81 0.54 1392
1394 4 -22.16 128.37 14.07 0.54 1393
1395 4 -23.4 130.48 14.39 0.54 1394
1396 4 -24.92 133.22 14.8 0.54 1395
1397 4 -26.92 135.79 15.17 0.54 1396
1398 4 -29.09 138.84 15.37 0.54 1397
1399 4 -29.71 140.97 15.55 0.54 1398
1400 4 -31.13 144.79 15.68 0.54 1399
1401 4 -31.29 147.39 15.86 0.54 1400
1402 4 -32.47 150.38 15.14 0.54 1401
1403 4 -33.09 152.81 15.43 0.54 1402
1404 4 -32.94 154.79 15.61 0.54 1403
1405 4 -34.16 155.99 15.84 0.54 1404
1406 4 -35.44 156.94 15.45 0.54 1405
1407 4 -36.97 157.54 15.58 0.54 1406
1408 4 -38.05 158.61 15.78 0.54 1407
1409 4 -38.2 160.89 16.01 0.54 1408
1410 4 -39.55 162.96 16.26 0.54 1409
1411 4 -39.86 165.09 16.5 0.54 1410
1412 4 -40.93 167.05 16.78 0.54 1411
1413 4 -42.35 169.06 16.59 0.54 1412
1414 4 -43.42 171.33 16.91 0.54 1413
1415 4 -44.51 173.92 17.18 0.54 1414
1416 4 -44.51 175.75 17.36 0.54 1415
1417 4 -45.66 179.31 16.98 0.54 1416
1418 4 -46.89 181.43 17.31 0.54 1417
1419 4 -48.12 185.38 17.72 0.54 1418
1420 4 -48.44 189.33 18.14 0.54 1419
1421 4 -49.21 191.61 18.43 0.54 1420
1422 4 -49.37 193.89 18.67 0.54 1421
1423 4 -48.8 196.05 18.52 0.54 1422
1424 4 -48.59 197.98 17.64 0.54 1423
1425 4 -49.06 199.95 17.8 0.54 1424
1426 4 -49.67 201.17 17.98 0.54 1425
1427 4 -49.29 205.94 17.8 0.54 1426
1428 4 -50.12 208.29 17.43 0.54 1427
1429 4 -50.05 209.74 16.66 0.54 1428
1430 4 -50.52 211.72 16.81 0.54 1429
1431 4 -51.59 214.3 17.16 0.54 1430
1432 4 -51.95 216.77 16.99 0.54 1431
1433 4 -51.85 218.19 16.59 0.54 1432
1434 4 -51.41 220.79 16.73 0.54 1433
1435 4 -51.44 221.73 16.52 0.54 1434
1436 4 -51.19 223.31 16.04 0.54 1435
1437 4 -10.4 102.22 11.88 1.08 1375
1438 4 -9.64 102.99 11.89 1.08 1437
1439 4 -8.89 104.97 12.08 1.08 1438
1440 4 -8.74 106.95 12.26 1.08 1439
1441 4 -8.24 109.18 12.96 0.975 1440
1442 4 -7.33 111.62 13.19 0.975 1441
1443 4 -7.03 112.84 13.28 0.975 1442
1444 4 -6.11 112.65 14.32 0.65 1443
1445 4 -5.35 112.5 14.23 0.65 1444
1446 4 -4.89 112.05 14.15 0.65 1445
1447 4 -5.04 110.98 14.06 0.65 1446
1448 4 -4.58 109.62 13.89 0.435 1447
1449 4 -3.51 108.26 13.65 0.435 1448
1450 4 -2.19 106.34 12.81 0.435 1449
1451 4 -1.4 105.26 12.86 0.435 1450
1452 4 -0.76 104.63 13.11 0.54 1451
1453 4 0.21 103.36 13.59 0.54 1452
1454 4 0.57 102.09 13.96 0.54 1453
1455 4 1.41 100.65 14.64 0.54 1454
1456 4 1.88 99.27 14.47 0.54 1455
1457 4 2.21 98.33 14.65 0.54 1456
1458 4 2.57 97.38 15.13 0.54 1457
1459 4 2.89 96.46 15.08 0.54 1458
1460 4 3.2 95.23 15.0 0.54 1459
1461 4 3.81 94.63 14.89 0.54 1460
1462 4 5.05 92.81 14.75 0.54 1461
1463 4 5.54 92.32 14.96 0.54 1462
1464 4 6.32 90.95 14.91 0.54 1463
1465 4 6.78 89.56 14.89 0.54 1464
1466 4 7.3 88.75 15.36 0.54 1465
1467 4 7.46 88.3 15.37 0.54 1466
1468 4 -7.18 114.81 13.56 0.975 1443
1469 4 -8.4 116.92 13.89 0.975 1468
1470 4 -9.63 119.35 14.24 0.975 1469
1471 4 -11.16 122.06 14.65 0.975 1470
1472 4 -11.68 123.48 15.96 0.975 1471
1473 4 -12.43 124.23 16.1 0.975 1472
1474 4 -12.83 124.88 16.2 0.975 1473
1475 4 -12.98 124.12 14.48 0.54 1474
1476 4 -13.43 123.36 14.45 0.54 1475
1477 4 -13.12 122.14 14.29 0.54 1476
1478 4 -12.82 121.54 14.21 0.435 1477
1479 4 -13.12 120.02 14.09 0.435 1478
1480 4 -13.12 119.41 14.03 0.435 1479
1481 4 -13.11 118.19 13.92 0.435 1480
1482 4 -13.12 116.97 13.79 0.435 1481
1483 4 -12.96 116.52 13.73 0.435 1482
1484 4 -12.65 115.62 13.62 0.435 1483
1485 4 -12.49 115.15 13.56 0.435 1484
1486 4 -13.5 126.51 16.42 0.975 1474
1487 4 -14.27 128.76 16.8 0.975 1486
1488 4 -14.12 131.35 17.03 0.975 1487
1489 4 -13.67 132.73 17.12 0.975 1488
1490 4 -12.92 135.01 17.28 0.975 1489
1491 4 -13.22 136.23 17.43 1.08 1490
1492 4 -13.7 139.11 17.76 1.08 1491
1493 4 -13.55 141.09 17.93 1.08 1492
1494 4 -14.31 142.46 18.13 1.08 1493
1495 4 -15.08 144.43 18.4 1.08 1494
1496 4 -15.85 146.39 18.66 1.08 1495
1497 4 -16.31 147.77 18.84 1.08 1496
1498 4 -16.16 150.04 19.05 1.08 1497
1499 4 -14.95 150.66 19.0 1.08 1498
1500 4 -13.58 151.74 18.97 1.08 1499
1501 4 -13.12 152.8 19.03 1.08 1500
1502 4 -12.97 154.78 19.29 1.08 1501
1503 4 -11.31 158.28 19.47 1.08 1502
1504 4 -11.32 162.24 19.86 1.08 1503
1505 4 -10.83 162.78 19.87 1.08 1504
1506 4 -11.36 162.68 20.73 0.65 1505
1507 4 -11.81 163.75 20.88 0.65 1506
1508 4 -12.24 164.17 21.34 0.65 1507
1509 4 -12.68 164.59 21.64 0.65 1508
1510 4 -13.29 164.59 21.63 0.65 1509
1511 4 -13.7 165.61 22.23 0.65 1510
1512 4 -14.28 166.17 22.79 0.65 1511
1513 4 -14.49 166.37 23.89 0.65 1512
1514 4 -14.78 168.17 24.39 0.65 1513
1515 4 -15.17 169.17 23.53 0.435 1514
1516 4 -15.63 170.83 23.82 0.435 1515
1517 4 -15.93 172.06 22.23 0.435 1516
1518 4 -16.16 172.88 21.58 0.435 1517
1519 4 -16.22 174.47 21.2 0.435 1518
1520 4 -16.27 176.03 20.83 0.54 1519
1521 4 -16.43 178.01 21.05 0.54 1520
1522 4 -16.93 179.72 20.8 0.54 1521
1523 4 -17.55 181.55 20.96 0.54 1522
1524 4 -18.77 183.36 21.25 0.54 1523
1525 4 -18.47 185.5 21.43 0.54 1524
1526 4 -17.72 187.48 21.55 0.54 1525
1527 4 -18.03 189.0 21.73 0.54 1526
1528 4 -19.3 191.46 21.63 0.54 1527
1529 4 -18.91 193.2 21.09 0.54 1528
1530 4 -18.65 195.37 20.9 0.54 1529
1531 4 -18.39 198.45 20.79 0.54 1530
1532 4 -19.05 201.54 20.63 0.54 1531
1533 4 -19.92 203.6 19.93 0.54 1532
1534 4 -20.71 205.91 19.86 0.54 1533
1535 4 -21.75 208.16 18.88 0.54 1534
1536 4 -21.61 209.84 18.95 0.54 1535
1537 4 -22.45 211.58 18.37 0.54 1536
1538 4 -24.56 213.98 17.36 0.54 1537
1539 4 -26.24 215.33 17.65 0.54 1538
1540 4 -27.77 216.85 17.94 0.54 1539
1541 4 -29.3 218.97 18.28 0.54 1540
1542 4 -31.19 220.23 17.83 0.54 1541
1543 4 -33.94 222.94 18.35 0.54 1542
1544 4 -35.63 224.61 18.58 0.54 1543
1545 4 -36.53 226.41 17.41 0.54 1544
1546 4 -37.71 229.4 16.6 0.54 1545
1547 4 -38.66 230.29 16.7 0.54 1546
1548 4 -39.74 231.03 16.87 0.54 1547
1549 4 -40.73 232.02 16.22 0.54 1548
1550 4 -40.98 234.4 15.51 0.54 1549
1551 4 -41.28 237.74 14.26 0.54 1550
1552 4 -42.13 239.8 13.65 0.54 1551
1553 4 -41.6 241.71 12.87 0.54 1552
1554 4 -41.19 243.74 12.65 0.54 1553
1555 4 -41.33 245.7 11.34 0.54 1554
1556 4 -42.81 248.37 10.68 0.54 1555
1557 4 -43.38 251.37 9.9 0.54 1556
1558 4 -44.94 256.24 10.29 0.54 1557
1559 4 -45.75 259.78 10.26 0.54 1558
1560 4 -46.31 261.56 9.27 0.54 1559
1561 4 -46.66 264.63 9.37 0.54 1560
1562 4 -46.86 266.34 9.03 0.54 1561
1563 4 -47.79 269.09 9.24 0.54 1562
1564 4 -48.3 273.22 9.38 0.54 1563
1565 4 -48.53 275.89 8.76 0.54 1564
1566 4 -49.27 277.53 8.83 0.54 1565
1567 4 -11.65 164.37 20.09 1.08 1505
1568 4 -11.89 164.43 20.12 1.08 1567
1569 4 -11.64 167.11 20.37 1.08 1568
1570 4 -11.65 169.85 20.63 0.865 1569
1571 4 -11.81 173.65 21.02 0.865 1570
1572 4 -11.53 177.92 21.41 0.865 1571
1573 4 -11.39 180.56 21.73 0.975 1572
1574 4 -10.79 183.0 21.92 0.975 1573
1575 4 -10.02 185.58 22.09 0.975 1574
1576 4 -9.42 188.02 22.28 0.975 1575
1577 4 -11.12 192.11 22.84 0.975 1576
1578 4 -11.1 193.92 23.23 0.975 1577
1579 4 -12.33 196.94 23.64 0.975 1578
1580 4 -13.26 199.97 24.02 0.975 1579
1581 4 -13.87 202.4 24.39 1.08 1580
1582 4 -13.72 205.59 24.7 1.08 1581
1583 4 -13.93 207.02 24.32 1.08 1582
1584 4 -12.94 206.93 25.95 0.54 1583
1585 4 -12.18 207.4 25.86 0.54 1584
1586 4 -11.91 207.12 27.17 0.54 1585
1587 4 -10.96 207.38 27.57 0.54 1586
1588 4 -9.48 207.43 28.64 0.65 1587
1589 4 -8.25 208.04 28.81 0.65 1588
1590 4 -6.69 208.91 29.13 0.65 1589
1591 4 -4.35 209.96 29.62 0.65 1590
1592 4 -1.76 211.63 29.7 0.65 1591
1593 4 1.57 213.79 29.6 0.65 1592
1594 4 5.23 215.65 29.52 0.65 1593
1595 4 8.0 217.15 29.86 0.65 1594
1596 4 9.85 218.04 30.15 0.65 1595
1597 4 10.79 218.33 30.33 0.65 1596
1598 4 12.77 219.72 30.28 0.65 1597
1599 4 14.44 221.11 30.33 0.65 1598
1600 4 15.07 222.0 29.01 0.65 1599
1601 4 15.08 221.98 29.16 0.65 1600
1602 4 15.85 222.44 29.13 0.65 1601
1603 4 15.8 222.5 28.61 0.65 1602
1604 4 16.63 222.9 27.66 0.65 1603
1605 4 16.85 223.59 26.8 0.65 1604
1606 4 17.56 224.1 26.26 0.65 1605
1607 4 17.52 224.53 26.3 0.65 1606
1608 4 18.05 224.3 27.14 0.54 1607
1609 4 18.36 224.0 27.0 0.54 1608
1610 4 18.75 223.6 27.91 0.54 1609
1611 4 19.28 223.68 28.78 0.54 1610
1612 4 19.95 223.62 29.31 0.54 1611
1613 4 20.91 223.89 29.78 0.54 1612
1614 4 21.74 224.28 30.42 0.54 1613
1615 4 22.2 224.73 30.51 0.54 1614
1616 4 22.58 224.35 31.34 0.54 1615
1617 4 22.5 225.33 32.27 0.54 1616
1618 4 22.65 226.7 32.39 0.54 1617
1619 4 22.5 227.76 32.58 0.54 1618
1620 4 22.13 228.12 33.63 0.54 1619
1621 4 21.74 228.49 34.46 0.54 1620
1622 4 22.51 230.77 34.77 0.435 1621
1623 4 23.87 233.07 34.86 0.435 1622
1624 4 24.09 234.37 35.65 0.435 1623
1625 4 23.78 237.4 36.05 0.435 1624
1626 4 23.93 239.37 36.31 0.435 1625
1627 4 24.38 241.05 36.42 0.435 1626
1628 4 24.35 243.21 36.34 0.435 1627
1629 4 24.32 245.05 36.3 0.435 1628
1630 4 24.27 248.13 36.29 0.435 1629
1631 4 24.72 251.63 36.53 0.435 1630
1632 4 25.42 255.5 36.24 0.435 1631
1633 4 25.34 256.48 35.58 0.435 1632
1634 4 24.67 258.68 35.17 0.435 1633
1635 4 25.39 260.99 35.03 0.435 1634
1636 4 26.22 264.73 34.48 0.435 1635
1637 4 27.38 266.0 34.05 0.435 1636
1638 4 28.74 268.61 34.1 0.435 1637
1639 4 27.51 271.35 34.41 0.435 1638
1640 4 26.51 273.54 33.88 0.54 1639
1641 4 25.68 274.37 33.29 0.54 1640
1642 4 25.67 275.29 33.3 0.54 1641
1643 4 24.52 224.25 32.36 0.54 1616
1644 4 25.58 225.03 32.34 0.54 1643
1645 4 26.86 225.88 32.98 0.54 1644
1646 4 27.65 227.83 33.4 0.54 1645
1647 4 27.64 230.27 33.72 0.54 1646
1648 4 27.35 231.76 34.04 0.54 1647
1649 4 28.88 232.96 34.32 0.54 1648
1650 4 29.8 233.58 34.3 0.54 1649
1651 4 30.74 234.17 34.64 0.54 1650
1652 4 31.12 234.08 35.5 0.54 1651
1653 4 32.67 234.68 35.64 0.54 1652
1654 4 35.62 235.72 36.07 0.54 1653
1655 4 36.39 236.46 36.23 0.54 1654
1656 4 36.88 238.11 36.8 0.54 1655
1657 4 37.07 240.02 37.57 0.54 1656
1658 4 38.75 242.32 37.72 0.54 1657
1659 4 40.57 244.76 37.86 0.54 1658
1660 4 42.41 245.96 38.05 0.54 1659
1661 4 46.98 248.44 37.87 0.54 1660
1662 4 50.48 250.76 37.84 0.54 1661
1663 4 53.24 252.27 38.04 0.54 1662
1664 4 55.08 252.88 38.08 0.54 1663
1665 4 56.44 253.65 38.02 0.54 1664
1666 4 58.12 254.42 38.02 0.54 1665
1667 4 59.18 255.19 38.0 0.54 1666
1668 4 19.34 225.08 25.73 0.435 1607
1669 4 21.17 226.01 25.66 0.435 1668
1670 4 22.34 226.98 25.19 0.435 1669
1671 4 23.82 227.94 24.69 0.54 1670
1672 4 26.39 231.16 24.77 0.54 1671
1673 4 28.48 232.75 24.27 0.54 1672
1674 4 30.77 232.92 24.09 0.54 1673
1675 4 32.74 232.18 23.83 0.54 1674
1676 4 36.09 232.51 23.55 0.54 1675
1677 4 38.92 233.14 23.2 0.435 1676
1678 4 43.64 234.84 22.93 0.435 1677
1679 4 47.43 237.48 22.84 0.435 1678
1680 4 49.28 238.68 21.43 0.54 1679
1681 4 51.85 241.3 21.44 0.54 1680
1682 4 53.21 245.11 21.69 0.54 1681
1683 4 53.26 248.1 20.92 0.54 1682
1684 4 53.55 250.24 21.03 0.54 1683
1685 4 55.83 253.76 21.16 0.54 1684
1686 4 57.48 256.67 21.29 0.54 1685
1687 4 57.79 257.58 21.36 0.54 1686
1688 4 57.93 261.07 21.68 0.54 1687
1689 4 59.6 263.37 21.75 0.54 1688
1690 4 60.48 264.32 21.46 0.54 1689
1691 4 62.1 265.14 20.85 0.54 1690
1692 4 63.89 264.6 20.18 0.54 1691
1693 4 65.71 264.63 20.01 0.54 1692
1694 4 -14.08 209.9 24.62 1.08 1583
1695 4 -13.95 213.4 24.94 1.08 1694
1696 4 -13.35 216.14 25.16 1.08 1695
1697 4 -13.66 218.28 25.39 1.08 1696
1698 4 -15.03 220.84 25.77 1.08 1697
1699 4 -16.41 222.8 26.09 1.08 1698
1700 4 -17.17 224.47 26.32 1.08 1699
1701 4 -17.34 227.36 26.62 1.08 1700
1702 4 -17.19 231.16 26.98 1.08 1701
1703 4 -16.75 234.36 27.25 1.08 1702
1704 4 -17.18 237.23 26.29 1.08 1703
1705 4 -17.48 239.02 26.71 1.08 1704
1706 4 -18.11 240.86 26.64 1.08 1705
1707 4 -18.39 242.66 25.57 1.08 1706
1708 4 -19.02 243.14 26.35 0.65 1707
1709 4 -20.33 243.83 25.56 0.65 1708
1710 4 -21.29 244.15 26.89 0.65 1709
1711 4 -21.74 243.98 28.65 0.65 1710
1712 4 -23.19 244.51 29.59 0.65 1711
1713 4 -26.02 245.48 30.62 0.65 1712
1714 4 -27.69 246.81 31.06 0.65 1713
1715 4 -30.05 248.52 32.35 0.65 1714
1716 4 -31.28 249.74 32.58 0.65 1715
1717 4 -32.6 251.04 33.28 0.65 1716
1718 4 -34.58 253.61 33.8 0.65 1717
1719 4 -36.41 254.2 34.03 0.65 1718
1720 4 -39.15 255.38 34.46 0.65 1719
1721 4 -41.74 257.03 34.86 0.65 1720
1722 4 -44.48 258.52 35.26 0.65 1721
1723 4 -46.01 260.03 35.63 0.54 1722
1724 4 -47.21 260.01 35.74 0.54 1723
1725 4 -49.35 261.21 36.12 0.54 1724
1726 4 -51.02 263.16 36.47 0.54 1725
1727 4 -53.63 266.04 36.99 0.54 1726
1728 4 -56.67 268.74 37.53 0.54 1727
1729 4 -58.05 271.32 37.92 0.54 1728
1730 4 -59.43 274.2 38.32 0.54 1729
1731 4 -60.5 276.46 38.65 0.54 1730
1732 4 -61.58 279.35 39.02 0.54 1731
1733 4 -63.56 280.08 39.28 0.54 1732
1734 4 -65.24 281.44 39.56 0.54 1733
1735 4 -67.53 283.39 39.97 0.54 1734
1736 4 -68.7 284.54 40.79 0.54 1735
1737 4 -70.06 287.11 41.25 0.54 1736
1738 4 -70.49 288.73 41.9 0.54 1737
1739 4 -70.46 290.23 42.35 0.54 1738
1740 4 -69.8 290.77 43.02 0.54 1739
1741 4 -69.26 291.15 43.84 0.54 1740
1742 4 -70.31 292.18 44.26 0.54 1741
1743 4 -71.52 293.38 44.64 0.54 1742
1744 4 -71.68 295.35 44.85 0.54 1743
1745 4 -71.81 296.69 45.29 0.54 1744
1746 4 -73.02 297.58 45.64 0.54 1745
1747 4 -74.21 297.85 46.0 0.54 1746
1748 4 -75.86 299.17 46.58 0.54 1747
1749 4 -76.45 299.76 46.92 0.54 1748
1750 4 -77.45 300.75 47.79 0.54 1749
1751 4 -77.62 301.18 49.51 0.54 1750
1752 4 -78.53 301.79 49.65 0.54 1751
1753 4 -78.86 302.11 51.08 0.54 1752
1754 4 -79.29 302.22 51.51 0.54 1753
1755 4 -17.79 245.71 25.81 1.08 1707
1756 4 -17.95 247.99 26.05 1.08 1755
1757 4 -17.21 249.38 25.88 1.08 1756
1758 4 -16.46 251.67 26.03 1.08 1757
1759 4 -16.93 253.35 26.17 1.08 1758
1760 4 -18.15 255.17 26.46 1.08 1759
1761 4 -19.82 258.34 25.41 1.08 1760
1762 4 -20.59 260.91 25.73 1.08 1761
1763 4 -20.91 263.96 26.06 1.08 1762
1764 4 -20.63 268.83 26.42 1.08 1763
1765 4 -20.07 271.27 26.55 1.19 1764
1766 4 -19.33 274.16 26.75 1.19 1765
1767 4 -19.33 275.38 26.88 1.19 1766
1768 4 -19.12 276.58 28.11 0.865 1767
1769 4 -19.42 278.11 28.28 0.865 1768
1770 4 -19.72 279.01 28.47 0.865 1769
1771 4 -20.34 279.62 28.51 0.865 1770
1772 4 -20.67 280.85 30.11 0.865 1771
1773 4 -21.56 281.73 30.43 0.865 1772
1774 4 -21.99 283.36 31.15 0.865 1773
1775 4 -23.18 284.53 31.67 0.865 1774
1776 4 -23.79 286.34 31.99 0.865 1775
1777 4 -25.13 287.66 32.62 0.865 1776
1778 4 -26.51 289.01 32.88 0.865 1777
1779 4 -27.87 291.27 33.3 0.865 1778
1780 4 -28.64 293.86 33.63 0.865 1779
1781 4 -28.65 296.29 33.86 0.865 1780
1782 4 -28.8 298.55 34.24 0.865 1781
1783 4 -28.79 300.07 34.47 0.865 1782
1784 4 -30.47 303.85 35.07 0.865 1783
1785 4 -31.85 307.03 35.51 0.865 1784
1786 4 -32.63 310.21 35.89 0.865 1785
1787 4 -34.3 312.78 36.3 0.865 1786
1788 4 -36.6 315.05 36.73 0.865 1787
1789 4 -37.54 315.89 37.05 0.865 1788
1790 4 -38.92 318.77 37.46 0.865 1789
1791 4 -40.3 321.64 37.86 0.865 1790
1792 4 -42.89 323.29 38.26 0.865 1791
1793 4 -44.42 326.01 38.68 0.865 1792
1794 4 -46.11 329.51 39.17 0.865 1793
1795 4 -47.21 332.39 40.99 0.865 1794
1796 4 -47.72 334.12 40.59 0.865 1795
1797 4 -48.34 335.36 38.88 0.865 1796
1798 4 -49.4 337.62 37.77 0.865 1797
1799 4 -50.47 338.68 37.9 0.865 1798
1800 4 -52.63 341.41 38.28 0.865 1799
1801 4 -54.76 344.73 38.8 0.865 1800
1802 4 -55.43 349.03 38.75 0.865 1801
1803 4 -55.94 352.55 38.84 0.865 1802
1804 4 -55.08 356.27 38.6 0.865 1803
1805 4 -54.71 359.25 37.95 0.865 1804
1806 4 -55.34 362.0 38.2 0.865 1805
1807 4 -54.82 365.14 37.47 0.865 1806
1808 4 -53.38 368.86 36.95 0.865 1807
1809 4 -52.37 372.41 36.67 0.865 1808
1810 4 -51.94 375.04 35.07 0.865 1809
1811 4 -50.47 378.74 34.92 0.865 1810
1812 4 -49.98 381.91 33.91 0.865 1811
1813 4 -50.57 382.78 32.75 0.865 1812
1814 4 -51.17 383.99 32.93 0.865 1813
1815 4 -51.52 384.33 32.99 0.435 1814
1816 4 -51.82 384.93 33.08 0.865 1815
1817 4 -51.5 387.06 31.89 0.865 1816
1818 4 -51.65 388.73 32.07 0.865 1817
1819 4 -52.87 389.93 32.3 0.865 1818
1820 4 -54.06 390.8 31.21 0.865 1819
1821 4 -55.81 392.23 30.67 0.865 1820
1822 4 -55.97 393.0 30.69 0.865 1821
1823 4 -56.94 395.16 30.47 0.865 1822
1824 4 -57.4 396.54 30.57 0.865 1823
1825 4 -57.73 398.37 30.7 1.3 1824
1826 4 -57.88 400.03 30.89 0.975 1825
1827 4 -58.48 403.06 29.79 0.975 1826
1828 4 -58.77 404.3 29.93 0.975 1827
1829 4 -59.79 404.09 30.46 0.54 1828
1830 4 -61.01 403.47 30.52 0.54 1829
1831 4 -62.07 403.92 30.66 0.54 1830
1832 4 -63.75 404.36 30.86 0.54 1831
1833 4 -65.44 405.12 31.02 0.54 1832
1834 4 -66.97 405.74 29.4 0.54 1833
1835 4 -68.34 407.08 29.66 0.54 1834
1836 4 -69.56 408.3 29.89 0.54 1835
1837 4 -70.93 408.73 30.06 0.54 1836
1838 4 -72.2 409.67 29.88 0.54 1837
1839 4 -72.78 409.97 28.45 0.54 1838
1840 4 -73.63 409.59 27.59 0.54 1839
1841 4 -74.09 409.46 25.81 0.54 1840
1842 4 -74.35 409.11 24.59 0.54 1841
1843 4 -74.54 408.99 24.21 0.54 1842
1844 4 -74.69 408.54 24.18 0.54 1843
1845 4 -58.94 404.74 29.92 0.975 1828
1846 4 -58.5 407.04 30.03 0.975 1845
1847 4 -58.83 408.88 28.42 0.975 1846
1848 4 -59.16 410.74 26.67 0.975 1847
1849 4 -60.12 411.68 26.4 0.975 1848
1850 4 -62.36 413.31 25.56 0.975 1849
1851 4 -63.03 415.56 24.85 0.975 1850
1852 4 -63.49 417.54 25.08 0.865 1851
1853 4 -64.8 419.45 24.42 0.865 1852
1854 4 -64.81 420.98 22.83 0.865 1853
1855 4 -64.64 422.34 21.5 0.865 1854
1856 4 -64.51 423.12 21.34 0.865 1855
1857 4 -64.07 423.6 21.2 0.865 1856
1858 4 -64.23 425.88 19.85 0.865 1857
1859 4 -64.97 427.53 18.64 0.865 1858
1860 4 -64.91 430.2 17.92 0.865 1859
1861 4 -65.28 432.71 15.85 0.865 1860
1862 4 -65.7 433.72 16.59 0.865 1861
1863 4 -66.37 435.91 16.1 0.865 1862
1864 4 -66.93 437.69 15.27 0.865 1863
1865 4 -67.17 439.14 14.53 0.865 1864
1866 4 -68.16 439.81 13.86 0.865 1865
1867 4 -69.28 441.53 13.6 0.865 1866
1868 4 -70.9 442.84 12.82 0.865 1867
1869 4 -71.75 444.29 12.06 0.865 1868
1870 4 -72.49 445.63 10.97 0.865 1869
1871 4 -73.83 446.97 9.79 0.865 1870
1872 4 -74.39 448.11 9.04 0.865 1871
1873 4 -75.42 449.76 7.94 0.865 1872
1874 4 -75.89 450.83 8.01 0.865 1873
1875 4 -77.1 451.73 8.21 0.865 1874
1876 4 -78.48 453.7 8.46 0.865 1875
1877 4 -79.04 456.07 7.75 0.865 1876
1878 4 -77.54 459.43 7.94 0.865 1877
1879 4 -75.96 462.44 7.03 0.865 1878
1880 4 -75.44 465.57 6.45 0.865 1879
1881 4 -75.68 468.54 5.86 0.865 1880
1882 4 -75.19 470.47 4.87 0.865 1881
1883 4 -74.8 472.53 4.29 0.865 1882
1884 4 -74.42 474.28 3.66 0.865 1883
1885 4 -74.74 475.39 3.8 0.865 1884
1886 4 -75.42 475.77 3.06 0.435 1885
1887 4 -75.88 476.23 3.15 0.435 1886
1888 4 -76.82 476.55 2.96 0.435 1887
1889 4 -77.28 476.1 2.81 0.435 1888
1890 4 -77.61 476.43 2.65 0.54 1889
1891 4 -79.59 477.17 2.91 0.54 1890
1892 4 -79.9 478.69 3.08 0.54 1891
1893 4 -80.67 479.16 1.38 0.54 1892
1894 4 -81.7 479.26 0.28 0.54 1893
1895 4 -82.29 479.55 -1.07 0.54 1894
1896 4 -82.72 479.38 -2.55 0.54 1895
1897 4 -83.65 479.7 -2.52 0.54 1896
1898 4 -85.11 480.23 -3.31 0.54 1897
1899 4 -85.96 480.46 -4.12 0.54 1898
1900 4 -86.59 481.1 -4.37 0.54 1899
1901 4 -87.51 481.41 -5.92 0.54 1900
1902 4 -87.66 481.58 -7.71 0.54 1901
1903 4 -88.41 482.0 -8.96 0.54 1902
1904 4 -89.13 482.72 -10.02 0.54 1903
1905 4 -89.85 483.45 -11.17 0.54 1904
1906 4 -73.88 475.57 3.05 0.865 1885
1907 4 -73.79 477.62 2.57 0.865 1906
1908 4 -73.62 479.27 1.28 0.865 1907
1909 4 -74.82 481.66 0.33 0.865 1908
1910 4 -74.93 483.61 -0.73 0.865 1909
1911 4 -74.02 485.14 -0.67 0.865 1910
1912 4 -72.32 487.12 -1.93 0.865 1911
1913 4 -71.11 490.18 -3.4 0.865 1912
1914 4 -71.5 492.69 -4.03 0.865 1913
1915 4 -71.93 494.64 -5.08 0.865 1914
1916 4 -71.81 496.33 -5.15 0.865 1915
1917 4 -72.31 498.87 -6.06 0.865 1916
1918 4 -71.64 499.73 -7.03 0.865 1917
1919 4 -70.64 503.6 -7.28 0.865 1918
1920 4 -69.15 505.47 -7.6 0.865 1919
1921 4 -69.42 508.16 -8.46 0.865 1920
1922 4 -70.29 509.94 -9.33 0.865 1921
1923 4 -70.46 511.32 -9.41 0.865 1922
1924 4 -70.53 513.51 -9.87 0.865 1923
1925 4 -70.27 516.0 -10.1 0.865 1924
1926 4 -71.33 518.26 -11.23 0.865 1925
1927 4 -71.95 520.08 -11.07 0.865 1926
1928 4 -72.93 522.29 -11.58 0.865 1927
1929 4 -73.88 523.83 -13.25 0.865 1928
1930 4 -73.89 525.66 -13.14 0.865 1929
1931 4 -73.9 529.32 -14.44 0.865 1930
1932 4 -73.97 529.39 -15.19 0.865 1931
1933 4 -73.61 531.16 -16.03 0.865 1932
1934 4 -73.7 533.69 -16.76 0.865 1933
1935 4 -73.7 535.51 -18.1 0.865 1934
1936 4 -73.96 537.29 -19.03 0.865 1935
1937 4 -74.53 539.99 -19.92 0.865 1936
1938 4 -74.15 542.65 -20.53 0.865 1937
1939 4 -72.95 545.1 -20.4 0.865 1938
1940 4 -72.42 548.52 -20.86 0.865 1939
1941 4 -71.81 551.27 -22.32 0.865 1940
1942 4 -70.81 554.24 -22.81 0.865 1941
1943 4 -70.18 556.94 -23.82 0.865 1942
1944 4 -68.51 558.96 -25.51 0.865 1943
1945 4 -67.91 560.48 -25.41 0.865 1944
1946 4 -66.61 561.93 -26.07 0.865 1945
1947 4 -65.91 563.36 -26.6 0.865 1946
1948 4 -65.22 566.04 -27.24 0.865 1947
1949 4 -65.31 567.95 -27.88 0.865 1948
1950 4 -65.54 570.59 -28.28 0.865 1949
1951 4 -66.56 574.04 -28.98 0.865 1950
1952 4 -67.53 578.34 -29.0 0.865 1951
1953 4 -68.36 581.65 -28.75 0.865 1952
1954 4 -68.66 585.6 -28.34 0.865 1953
1955 4 -68.84 588.5 -28.19 0.865 1954
1956 4 -69.31 591.09 -27.98 0.865 1955
1957 4 -70.14 594.33 -28.18 0.865 1956
1958 4 -70.38 596.7 -28.84 0.865 1957
1959 4 -70.16 598.92 -29.55 0.865 1958
1960 4 -69.48 600.67 -30.2 0.865 1959
1961 4 -68.03 601.97 -30.88 0.865 1960
1962 4 -67.78 602.91 -30.89 0.54 1961
1963 4 -66.57 605.06 -30.8 0.54 1962
1964 4 -66.17 605.58 -31.46 0.54 1963
1965 4 -65.24 606.49 -32.89 0.54 1964
1966 4 -63.43 608.04 -33.05 0.54 1965
1967 4 -62.07 608.82 -33.11 0.54 1966
1968 4 -59.79 609.9 -33.21 0.54 1967
1969 4 -58.44 610.39 -33.51 0.54 1968
1970 4 -56.47 611.48 -33.66 0.54 1969
1971 4 -54.88 612.34 -34.57 0.54 1970
1972 4 -54.03 612.73 -35.37 0.54 1971
1973 4 -53.88 612.57 -35.39 0.54 1972
1974 4 -54.3 613.0 -36.6 0.435 1973
1975 4 -54.77 613.47 -36.66 0.435 1974
1976 4 -55.42 613.78 -36.87 0.435 1975
1977 4 -54.82 614.42 -37.02 0.435 1976
1978 4 -55.23 614.83 -38.06 0.435 1977
1979 4 -54.75 615.58 -39.47 0.435 1978
1980 4 -54.58 616.63 -40.82 0.435 1979
1981 4 -54.26 617.24 -42.31 0.435 1980
1982 4 -54.19 617.48 -43.27 0.435 1981
1983 4 -54.01 617.91 -44.46 0.435 1982
1984 4 -53.71 618.53 -46.17 0.435 1983
1985 4 -53.72 619.75 -46.12 0.435 1984
1986 4 -53.51 621.68 -47.01 0.435 1985
1987 4 -53.61 623.29 -47.75 0.435 1986
1988 4 -53.55 625.07 -48.56 0.435 1987
1989 4 -54.08 626.8 -49.1 0.435 1988
1990 4 -54.38 628.63 -50.49 0.435 1989
1991 4 -54.53 630.0 -51.93 0.435 1990
1992 4 -54.96 632.25 -52.94 0.435 1991
1993 4 -56.33 633.9 -52.66 0.435 1992
1994 4 -56.39 634.89 -53.24 0.435 1993
1995 4 -56.05 635.78 -54.47 0.435 1994
1996 4 -55.39 636.34 -55.54 0.435 1995
1997 4 -52.58 613.43 -36.26 0.54 1973
1998 4 -51.09 614.37 -36.53 0.54 1997
1999 4 -50.09 615.5 -37.11 0.54 1998
2000 4 -47.89 617.89 -37.98 0.54 1999
2001 4 -46.31 618.77 -39.1 0.54 2000
2002 4 -43.9 620.02 -39.29 0.54 2001
2003 4 -41.36 621.45 -39.9 0.54 2002
2004 4 -39.1 623.18 -40.18 0.54 2003
2005 4 -36.98 625.03 -40.27 0.54 2004
2006 4 -36.05 626.84 -41.62 0.54 2005
2007 4 -32.96 629.26 -42.65 0.54 2006
2008 4 -31.82 631.17 -43.39 0.54 2007
2009 4 -30.72 634.63 -44.3 0.54 2008
2010 4 -29.79 636.45 -45.57 0.54 2009
2011 4 -28.27 637.99 -45.63 0.54 2010
2012 4 -26.39 639.78 -46.68 0.54 2011
2013 4 -24.2 640.96 -47.76 0.54 2012
2014 4 -22.17 641.99 -48.83 0.54 2013
2015 4 -21.01 642.38 -49.66 0.54 2014
2016 4 -20.54 642.82 -51.09 0.54 2015
2017 4 -19.07 644.42 -51.67 0.54 2016
2018 4 -18.46 645.94 -53.09 0.54 2017
2019 4 -16.92 649.28 -54.34 0.54 2018
2020 4 -15.61 651.63 -54.77 0.54 2019
2021 4 -14.71 653.18 -56.51 0.54 2020
2022 4 -13.13 656.16 -57.13 0.54 2021
2023 4 -11.23 657.33 -58.09 0.54 2022
2024 4 -9.11 658.88 -58.21 0.54 2023
2025 4 -7.68 660.51 -59.17 0.54 2024
2026 4 -6.55 662.44 -59.99 0.54 2025
2027 4 -5.71 664.02 -60.6 0.54 2026
2028 4 -5.26 665.1 -60.61 0.54 2027
2029 4 -3.83 667.32 -61.35 0.54 2028
2030 4 -3.0 668.95 -62.25 0.54 2029
2031 4 -1.86 672.08 -62.89 0.54 2030
2032 4 -1.23 674.79 -63.89 0.54 2031
2033 4 1.18 677.26 -64.02 0.54 2032
2034 4 4.06 679.87 -64.02 0.54 2033
2035 4 5.35 680.42 -65.0 0.54 2034
2036 4 7.82 681.93 -66.22 0.54 2035
2037 4 10.21 684.13 -66.68 0.54 2036
2038 4 10.36 684.6 -68.46 0.54 2037
2039 4 -68.53 604.57 -30.88 0.865 1961
2040 4 -69.08 609.08 -31.45 0.865 2039
2041 4 -69.0 614.17 -31.57 0.865 2040
2042 4 -68.42 616.32 -31.57 0.865 2041
2043 4 -67.21 619.67 -31.35 0.865 2042
2044 4 -66.84 625.07 -31.61 0.865 2043
2045 4 -67.06 630.75 -31.56 0.865 2044
2046 4 -66.61 633.94 -31.3 0.865 2045
2047 4 -66.46 637.44 -30.97 0.865 2046
2048 4 -65.59 640.58 -30.89 0.54 2047
2049 4 -65.91 644.53 -30.47 0.54 2048
2050 4 -64.24 649.25 -30.18 0.54 2049
2051 4 -62.58 652.77 -29.98 0.54 2050
2052 4 -61.12 655.25 -28.66 0.54 2051
2053 4 -59.15 659.67 -28.34 0.54 2052
2054 4 -56.11 663.66 -28.23 0.54 2053
2055 4 -53.24 668.4 -28.03 0.54 2054
2056 4 -51.27 673.13 -27.75 0.54 2055
2057 4 -50.07 679.22 -27.27 0.54 2056
2058 4 -49.03 684.55 -26.77 0.54 2057
2059 4 -48.58 689.26 -26.35 0.54 2058
2060 4 -47.95 693.21 -25.72 0.54 2059
2061 4 -47.12 696.32 -26.25 0.54 2060
2062 4 -45.22 698.92 -28.14 0.54 2061
2063 4 -43.1 701.08 -28.13 0.54 2062
2064 4 -42.34 703.36 -27.97 0.54 2063
2065 4 -40.37 706.27 -27.87 0.54 2064
2066 4 -38.4 709.47 -27.74 0.54 2065
2067 4 -36.9 713.44 -27.49 0.54 2066
2068 4 -35.53 717.56 -27.21 0.54 2067
2069 4 -34.18 720.16 -27.09 0.54 2068
2070 4 -30.1 723.41 -25.71 0.54 2069
2071 4 -26.09 725.2 -25.22 0.54 2070
2072 4 -22.39 726.69 -24.74 0.54 2071
2073 4 -19.04 728.84 -24.76 0.54 2072
2074 4 -17.81 729.46 -24.74 0.54 2073
2075 4 -15.69 732.52 -24.64 0.54 2074
2076 4 -14.33 735.11 -24.51 0.54 2075
2077 4 -13.19 736.11 -23.68 0.54 2076
2078 4 -11.21 738.41 -23.57 0.54 2077
2079 4 -9.54 739.49 -23.62 0.54 2078
2080 4 -7.73 740.42 -23.69 0.54 2079
2081 4 -17.36 277.69 26.92 1.19 1767
2082 4 -15.39 280.28 26.99 1.19 2081
2083 4 -13.39 282.85 25.84 1.19 2082
2084 4 -11.82 284.96 24.78 1.19 2083
2085 4 -10.56 287.07 23.65 1.19 2084
2086 4 -8.93 289.09 23.25 1.19 2085
2087 4 -8.11 290.11 22.28 1.19 2086
2088 4 -6.9 291.04 22.26 1.19 2087
2089 4 -5.65 291.83 23.13 0.755 2088
2090 4 -4.02 293.26 22.67 0.755 2089
2091 4 -3.27 294.64 22.73 0.755 2090
2092 4 -2.78 296.0 21.38 1.08 2091
2093 4 -1.73 298.6 21.55 1.08 2092
2094 4 -1.02 300.03 21.09 1.08 2093
2095 4 -0.04 301.18 20.27 1.08 2094
2096 4 0.25 302.69 20.4 1.08 2095
2097 4 0.7 304.37 20.52 1.08 2096
2098 4 1.14 306.06 20.49 1.08 2097
2099 4 1.18 307.56 19.43 1.08 2098
2100 4 1.39 309.18 18.43 1.08 2099
2101 4 1.89 310.03 17.56 0.755 2100
2102 4 2.2 310.34 17.63 0.755 2101
2103 4 3.12 311.24 17.78 0.755 2102
2104 4 4.06 312.43 18.12 1.08 2103
2105 4 4.95 313.69 17.94 1.08 2104
2106 4 5.14 314.72 16.74 1.08 2105
2107 4 4.92 316.75 16.35 1.08 2106
2108 4 4.92 318.58 16.53 1.08 2107
2109 4 4.84 319.58 15.73 1.08 2108
2110 4 5.23 322.22 15.42 1.08 2109
2111 4 5.35 324.83 15.36 1.08 2110
2112 4 5.76 326.25 15.0 1.08 2111
2113 4 6.0 327.82 14.61 1.08 2112
2114 4 6.98 329.6 13.71 1.08 2113
2115 4 7.27 332.96 13.94 1.08 2114
2116 4 7.1 335.85 14.23 1.08 2115
2117 4 7.55 338.44 14.45 1.08 2116
2118 4 7.7 341.33 14.71 0.975 2117
2119 4 7.32 344.13 14.27 0.975 2118
2120 4 7.16 346.12 14.47 0.975 2119
2121 4 5.72 348.74 14.18 0.975 2120
2122 4 4.94 351.03 14.4 0.865 2121
2123 4 4.62 354.67 14.78 0.865 2122
2124 4 5.08 357.26 15.0 0.865 2123
2125 4 6.28 359.11 14.99 0.865 2124
2126 4 8.1 360.65 14.98 0.865 2125
2127 4 9.61 362.79 14.96 0.865 2126
2128 4 10.51 365.85 15.18 0.865 2127
2129 4 10.8 370.41 15.6 0.865 2128
2130 4 11.28 374.18 14.71 0.865 2129
2131 4 12.49 378.15 14.98 0.865 2130
2132 4 13.09 380.89 15.2 0.865 2131
2133 4 14.89 386.39 15.5 0.865 2132
2134 4 16.25 389.6 15.69 0.865 2133
2135 4 16.25 392.64 15.98 0.865 2134
2136 4 17.15 395.08 16.21 0.865 2135
2137 4 18.52 397.07 16.28 0.865 2136
2138 4 19.73 399.51 16.41 0.865 2137
2139 4 20.78 402.41 16.59 0.865 2138
2140 4 20.61 407.73 17.12 0.865 2139
2141 4 20.7 411.29 16.79 0.865 2140
2142 4 20.14 414.87 16.27 0.755 2141
2143 4 19.98 419.9 16.78 0.755 2142
2144 4 19.66 422.93 17.11 0.755 2143
2145 4 18.58 425.81 17.49 0.755 2144
2146 4 18.43 427.18 17.64 0.755 2145
2147 4 18.88 429.77 17.85 0.755 2146
2148 4 17.97 431.28 18.08 0.755 2147
2149 4 16.43 432.48 18.34 0.755 2148
2150 4 15.96 433.55 18.34 0.755 2149
2151 4 16.2 436.36 17.98 0.755 2150
2152 4 17.27 438.02 18.2 0.755 2151
2153 4 18.34 440.93 18.45 0.755 2152
2154 4 18.82 442.56 18.88 0.755 2153
2155 4 18.97 443.93 19.07 0.755 2154
2156 4 19.27 447.27 19.44 0.755 2155
2157 4 19.56 450.62 19.74 0.755 2156
2158 4 20.19 453.33 20.25 0.755 2157
2159 4 20.94 455.3 20.45 0.755 2158
2160 4 21.4 457.6 20.64 0.755 2159
2161 4 22.46 458.97 20.67 0.755 2160
2162 4 25.04 462.1 21.2 0.755 2161
2163 4 26.55 466.07 21.44 0.755 2162
2164 4 27.91 470.5 21.74 0.755 2163
2165 4 27.89 473.84 22.08 0.755 2164
2166 4 27.73 475.52 22.25 0.755 2165
2167 4 28.04 477.66 23.95 0.54 2166
2168 4 28.02 479.2 24.02 0.54 2167
2169 4 29.08 480.27 24.02 0.54 2168
2170 4 29.8 481.69 23.72 0.54 2169
2171 4 29.64 483.05 23.79 0.54 2170
2172 4 29.79 484.42 23.99 0.54 2171
2173 4 29.53 485.89 24.61 0.54 2172
2174 4 28.98 486.44 25.39 0.54 2173
2175 4 29.01 488.22 26.02 0.54 2174
2176 4 28.58 489.55 26.49 0.54 2175
2177 4 28.94 490.01 26.5 0.54 2176
2178 4 28.57 490.08 27.45 0.54 2177
2179 4 27.96 490.68 27.56 0.54 2178
2180 4 28.41 492.04 27.65 0.54 2179
2181 4 28.56 494.01 27.91 0.54 2180
2182 4 29.32 496.3 28.06 0.54 2181
2183 4 29.76 496.79 27.91 0.54 2182
2184 4 30.51 498.77 28.04 0.54 2183
2185 4 30.47 500.33 27.82 0.54 2184
2186 4 30.32 501.09 27.91 0.54 2185
2187 4 30.97 501.65 28.36 0.54 2186
2188 4 31.5 502.03 29.25 0.54 2187
2189 4 32.59 503.08 29.56 0.54 2188
2190 4 33.5 503.69 29.54 0.54 2189
2191 4 34.15 504.26 29.9 0.54 2190
2192 4 33.99 506.54 30.22 0.54 2191
2193 4 33.84 508.21 30.4 0.54 2192
2194 4 33.53 509.12 30.59 0.54 2193
2195 4 35.06 509.43 30.48 0.435 2194
2196 4 35.97 511.57 30.68 0.435 2195
2197 4 37.18 513.69 30.85 0.435 2196
2198 4 37.04 514.75 31.04 0.435 2197
2199 4 37.19 516.41 31.26 0.435 2198
2200 4 38.28 518.06 31.71 0.435 2199
2201 4 39.65 519.14 31.68 0.435 2200
2202 4 41.49 521.57 31.98 0.435 2201
2203 4 41.85 521.81 32.65 0.435 2202
2204 4 43.07 522.74 32.63 0.435 2203
2205 4 44.13 523.8 32.7 0.435 2204
2206 4 45.06 524.72 32.86 0.435 2205
2207 4 45.85 526.67 33.28 0.435 2206
2208 4 47.11 528.13 33.91 0.54 2207
2209 4 48.02 529.06 33.99 0.54 2208
2210 4 48.39 529.9 34.73 0.54 2209
2211 4 48.13 531.37 35.42 0.54 2210
2212 4 48.64 533.6 36.19 0.54 2211
2213 4 49.72 534.64 36.58 0.54 2212
2214 4 50.83 536.28 37.09 0.54 2213
2215 4 51.47 537.45 37.59 0.54 2214
2216 4 51.81 539.24 38.2 0.54 2215
2217 4 51.83 540.13 38.5 0.54 2216
2218 4 51.84 541.34 38.7 0.54 2217
2219 4 52.15 542.24 38.83 0.54 2218
2220 4 52.33 543.59 39.32 0.54 2219
2221 4 53.6 545.36 39.99 0.54 2220
2222 4 54.28 545.89 40.81 0.54 2221
2223 4 55.34 546.35 40.83 0.54 2222
2224 4 56.13 546.78 41.09 0.54 2223
2225 4 56.77 547.36 41.39 0.54 2224
2226 4 57.57 548.09 41.93 0.54 2225
2227 4 57.56 550.21 42.21 0.54 2226
2228 4 57.72 551.28 42.29 0.54 2227
2229 4 57.57 552.32 42.56 0.54 2228
2230 4 58.03 553.09 42.6 0.54 2229
2231 4 58.34 553.99 42.74 0.54 2230
2232 4 59.13 554.73 43.11 0.54 2231
2233 4 59.45 555.63 43.32 0.54 2232
2234 4 59.32 556.35 43.7 0.54 2233
2235 4 59.47 558.03 43.94 0.54 2234
2236 4 58.88 558.3 44.17 0.54 2235
2237 4 29.04 490.61 26.63 0.54 2177
2238 4 29.72 492.36 27.64 0.54 2237
2239 4 30.65 494.47 27.99 0.54 2238
2240 4 32.98 497.63 28.69 0.54 2239
2241 4 34.1 499.26 29.35 0.54 2240
2242 4 34.53 499.43 29.09 0.54 2241
2243 4 35.37 501.32 28.6 0.54 2242
2244 4 36.74 502.7 28.61 0.54 2243
2245 4 37.77 504.43 28.3 0.54 2244
2246 4 38.65 506.3 28.03 0.54 2245
2247 4 39.81 507.26 27.49 0.54 2246
2248 4 41.92 509.73 27.45 0.54 2247
2249 4 42.23 511.56 27.6 0.54 2248
2250 4 43.71 512.51 27.26 0.54 2249
2251 4 44.78 513.28 27.24 0.54 2250
2252 4 46.29 515.73 27.34 0.54 2251
2253 4 47.49 518.78 27.44 0.54 2252
2254 4 48.37 519.74 27.16 0.54 2253
2255 4 49.59 521.58 27.15 0.54 2254
2256 4 51.09 522.81 27.13 0.54 2255
2257 4 51.84 523.29 27.02 0.54 2256
2258 4 52.76 524.21 26.97 0.54 2257
2259 4 53.56 524.62 27.46 0.54 2258
2260 4 54.52 525.19 28.03 0.54 2259
2261 4 56.24 527.44 28.55 0.54 2260
2262 4 57.33 528.46 29.0 0.54 2261
2263 4 58.44 530.41 29.61 0.54 2262
2264 4 59.99 533.42 30.14 0.54 2263
2265 4 60.91 535.55 30.41 0.54 2264
2266 4 61.08 536.92 29.03 0.54 2265
2267 4 59.7 537.66 29.22 0.54 2266
2268 4 59.23 538.12 29.16 0.54 2267
2269 4 59.76 538.5 29.98 0.54 2268
2270 4 59.88 539.59 29.85 0.54 2269
2271 4 59.98 539.81 29.25 0.54 2270
2272 4 59.62 540.17 28.64 0.54 2271
2273 4 59.29 540.5 28.4 0.54 2272
2274 4 59.24 541.17 27.94 0.54 2273
2275 4 59.32 541.68 27.3 0.54 2274
2276 4 58.81 542.19 26.79 0.54 2275
2277 4 58.14 543.48 26.23 0.54 2276
2278 4 58.07 544.76 25.76 0.54 2277
2279 4 58.32 546.03 25.25 0.54 2278
2280 4 58.55 547.32 24.67 0.54 2279
2281 4 58.82 547.67 24.22 0.54 2280
2282 4 59.4 548.3 24.01 0.54 2281
2283 4 60.73 549.42 23.54 0.54 2282
2284 4 61.76 549.92 23.19 0.54 2283
2285 4 63.43 551.0 23.07 0.54 2284
2286 4 64.13 552.74 22.58 0.54 2285
2287 4 64.24 553.84 22.29 0.54 2286
2288 4 65.11 554.8 21.85 0.54 2287
2289 4 65.65 555.19 21.08 0.54 2288
2290 4 66.55 555.81 20.98 0.54 2289
2291 4 67.24 556.66 20.24 0.54 2290
2292 4 67.35 556.86 19.72 0.54 2291
2293 4 68.34 558.0 18.99 0.54 2292
2294 4 69.21 559.57 18.62 0.54 2293
2295 4 70.23 560.4 18.14 0.54 2294
2296 4 70.45 560.79 17.17 0.54 2295
2297 4 70.86 561.29 16.81 0.54 2296
2298 4 71.45 561.94 16.52 0.54 2297
2299 4 72.6 563.83 15.99 0.54 2298
2300 4 72.7 565.56 15.61 0.54 2299
2301 4 73.54 568.06 15.03 0.54 2300
2302 4 74.38 568.75 14.34 0.54 2301
2303 4 74.67 569.39 12.56 0.54 2302
2304 4 75.73 570.17 12.39 0.54 2303
2305 4 76.89 571.45 11.81 0.54 2304
2306 4 77.94 573.13 11.87 0.54 2305
2307 4 78.76 575.36 11.1 0.54 2306
2308 4 79.3 576.06 10.3 0.54 2307
2309 4 80.31 577.19 9.71 0.54 2308
2310 4 81.31 578.93 9.17 0.54 2309
2311 4 82.86 579.76 8.13 0.54 2310
2312 4 83.76 583.11 8.38 0.54 2311
2313 4 83.89 585.4 8.52 0.54 2312
2314 4 83.09 588.03 8.39 0.54 2313
2315 4 82.89 591.55 8.53 0.54 2314
2316 4 82.42 594.13 8.74 0.54 2315
2317 4 82.09 597.81 8.83 0.54 2316
2318 4 80.69 599.8 8.85 0.54 2317
2319 4 79.69 600.78 8.21 0.54 2318
2320 4 26.36 477.48 22.58 0.755 2166
2321 4 24.42 479.08 23.43 0.755 2320
2322 4 23.06 481.64 23.96 0.755 2321
2323 4 21.95 482.74 23.71 0.755 2322
2324 4 21.76 484.24 25.7 0.755 2323
2325 4 21.44 485.15 25.82 0.755 2324
2326 4 21.44 488.19 26.11 0.755 2325
2327 4 22.34 490.02 26.21 0.54 2326
2328 4 23.55 491.86 26.27 0.54 2327
2329 4 24.7 492.57 25.41 0.54 2328
2330 4 26.64 493.37 25.0 0.54 2329
2331 4 28.16 494.6 24.99 0.54 2330
2332 4 29.82 496.6 25.02 0.54 2331
2333 4 31.5 499.79 25.33 0.54 2332
2334 4 35.02 503.9 25.71 0.54 2333
2335 4 36.39 505.89 25.78 0.54 2334
2336 4 37.44 507.57 25.85 0.54 2335
2337 4 39.27 508.79 25.87 0.54 2336
2338 4 41.55 511.1 25.89 0.54 2337
2339 4 43.37 512.94 25.89 0.54 2338
2340 4 45.21 515.97 26.41 0.54 2339
2341 4 46.45 518.1 26.65 0.54 2340
2342 4 47.53 519.74 27.02 0.54 2341
2343 4 48.62 522.01 27.43 0.54 2342
2344 4 50.17 523.2 27.78 0.54 2343
2345 4 50.85 523.74 28.6 0.54 2344
2346 4 51.93 524.48 28.81 0.54 2345
2347 4 53.46 526.01 28.88 0.54 2346
2348 4 56.05 529.52 29.14 0.54 2347
2349 4 57.74 531.78 29.58 0.54 2348
2350 4 58.99 534.18 30.08 0.54 2349
2351 4 59.92 536.9 30.63 0.54 2350
2352 4 60.03 537.4 31.74 0.54 2351
2353 4 59.3 538.72 32.39 0.54 2352
2354 4 58.51 539.21 30.61 0.54 2353
2355 4 58.69 540.25 29.33 0.54 2354
2356 4 58.29 541.25 28.49 0.54 2355
2357 4 58.14 542.0 28.57 0.54 2356
2358 4 57.79 542.95 28.32 0.54 2357
2359 4 57.57 544.41 27.59 0.54 2358
2360 4 57.43 545.47 26.19 0.54 2359
2361 4 57.68 547.64 25.92 0.54 2360
2362 4 58.55 549.2 25.61 0.54 2361
2363 4 60.81 550.32 25.21 0.54 2362
2364 4 62.55 551.33 24.39 0.54 2363
2365 4 64.07 552.86 24.33 0.54 2364
2366 4 64.52 555.77 24.57 0.54 2365
2367 4 66.41 556.93 23.6 0.54 2366
2368 4 67.27 557.6 23.06 0.54 2367
2369 4 69.63 560.75 22.39 0.54 2368
2370 4 70.56 562.25 21.01 0.54 2369
2371 4 71.46 562.88 19.26 0.54 2370
2372 4 71.6 564.27 19.3 0.54 2371
2373 4 72.57 565.75 18.3 0.54 2372
2374 4 72.91 568.45 17.39 0.54 2373
2375 4 73.87 569.02 16.15 0.54 2374
2376 4 74.26 569.56 15.34 0.54 2375
2377 4 74.92 571.33 14.54 0.54 2376
2378 4 76.82 573.71 13.77 0.54 2377
2379 4 77.18 574.27 12.73 0.54 2378
2380 4 78.21 575.39 12.36 0.54 2379
2381 4 79.55 577.99 12.43 0.54 2380
2382 4 80.96 580.25 11.3 0.54 2381
2383 4 81.84 581.2 11.02 0.54 2382
2384 4 82.74 582.73 11.0 0.54 2383
2385 4 82.67 584.93 10.54 0.54 2384
2386 4 82.51 588.13 10.79 0.54 2385
2387 4 81.97 591.69 10.44 0.54 2386
2388 4 81.88 593.0 9.67 0.54 2387
2389 4 81.54 596.06 9.69 0.54 2388
2390 4 81.34 597.5 9.25 0.54 2389
2391 4 80.58 599.45 8.0 0.54 2390
2392 4 79.34 601.89 8.2 0.54 2391
2393 4 78.44 602.79 6.85 0.54 2392
2394 4 20.72 483.94 23.94 0.755 2323
2395 4 19.2 485.14 24.21 0.755 2394
2396 4 16.73 486.68 24.28 0.755 2395
2397 4 15.18 489.43 24.38 0.755 2396
2398 4 14.35 490.85 23.92 0.755 2397
2399 4 12.92 492.26 23.58 0.755 2398
2400 4 11.82 493.95 23.63 0.755 2399
2401 4 9.92 496.43 23.29 0.755 2400
2402 4 7.41 498.92 23.01 0.755 2401
2403 4 5.5 501.41 22.6 0.755 2402
2404 4 4.59 502.93 22.83 0.755 2403
2405 4 3.9 503.93 22.08 0.755 2404
2406 4 3.28 506.96 22.44 0.755 2405
2407 4 1.99 508.53 22.03 0.755 2406
2408 4 -0.01 509.91 22.05 0.755 2407
2409 4 -1.77 511.36 21.36 0.755 2408
2410 4 -4.16 512.8 20.74 0.755 2409
2411 4 -6.66 514.37 20.37 0.755 2410
2412 4 -9.32 516.4 20.06 0.755 2411
2413 4 -11.82 518.26 19.87 0.755 2412
2414 4 -14.28 520.09 20.05 0.755 2413
2415 4 -16.46 522.25 20.0 0.755 2414
2416 4 -18.6 524.05 20.3 0.755 2415
2417 4 -20.89 525.7 20.67 0.755 2416
2418 4 -23.94 527.8 21.16 0.755 2417
2419 4 -26.93 529.84 20.72 0.755 2418
2420 4 -29.22 531.8 21.05 0.755 2419
2421 4 -29.98 534.08 21.35 0.755 2420
2422 4 -30.75 534.84 20.96 0.755 2421
2423 4 -31.21 536.5 21.16 0.755 2422
2424 4 -30.76 540.01 21.46 0.755 2423
2425 4 -30.25 542.53 20.68 0.755 2424
2426 4 -30.3 545.32 20.51 0.755 2425
2427 4 -30.29 546.84 19.14 0.755 2426
2428 4 -30.31 549.89 19.29 0.755 2427
2429 4 -29.75 552.96 19.23 0.755 2428
2430 4 -30.09 554.54 18.9 0.755 2429
2431 4 -31.06 556.7 18.74 0.755 2430
2432 4 -32.64 557.96 18.4 0.755 2431
2433 4 -32.86 561.2 18.21 0.755 2432
2434 4 -33.38 564.45 17.96 0.755 2433
2435 4 -34.04 566.93 17.68 0.755 2434
2436 4 -33.96 570.49 17.41 0.755 2435
2437 4 -33.17 573.98 16.38 0.755 2436
2438 4 -32.45 577.82 16.32 0.755 2437
2439 4 -32.12 579.92 15.2 0.755 2438
2440 4 -32.25 582.78 14.22 0.755 2439
2441 4 -32.01 584.97 13.8 0.755 2440
2442 4 -31.58 586.68 13.62 0.755 2441
2443 4 -30.45 589.2 12.94 0.755 2442
2444 4 -29.95 590.83 11.99 0.755 2443
2445 4 -29.68 592.4 11.66 0.755 2444
2446 4 -29.88 595.32 11.58 0.755 2445
2447 4 -29.65 597.51 11.17 0.755 2446
2448 4 -28.28 599.5 11.17 0.755 2447
2449 4 -26.84 601.72 10.49 0.755 2448
2450 4 -27.0 604.61 10.79 0.755 2449
2451 4 -26.27 606.94 10.56 0.755 2450
2452 4 -25.77 609.69 10.64 0.755 2451
2453 4 -26.39 612.12 10.93 0.755 2452
2454 4 -27.3 614.54 11.26 0.755 2453
2455 4 -28.75 616.58 10.76 0.755 2454
2456 4 -29.58 619.82 10.55 0.755 2455
2457 4 -29.82 622.48 10.07 0.755 2456
2458 4 -30.14 625.24 10.14 0.755 2457
2459 4 -31.18 628.09 9.23 0.755 2458
2460 4 -31.97 631.59 9.5 0.755 2459
2461 4 -33.21 634.65 9.68 0.755 2460
2462 4 -34.46 637.08 9.95 0.755 2461
2463 4 -34.52 640.79 9.65 0.755 2462
2464 4 -35.78 643.25 9.62 0.755 2463
2465 4 -36.33 645.32 8.9 0.755 2464
2466 4 -37.28 647.47 8.89 0.755 2465
2467 4 -38.71 650.71 8.74 0.755 2466
2468 4 -39.06 654.69 8.85 0.755 2467
2469 4 -38.94 658.81 9.09 0.755 2468
2470 4 -38.69 661.92 8.7 0.755 2469
2471 4 -38.58 665.73 8.9 0.755 2470
2472 4 -38.48 669.28 8.79 0.755 2471
2473 4 -36.45 674.25 8.18 0.755 2472
2474 4 -35.23 677.91 8.42 0.755 2473
2475 4 -35.36 680.69 7.11 0.755 2474
2476 4 -35.11 684.39 6.85 0.755 2475
2477 4 -35.23 686.32 7.57 0.755 2476
2478 4 -35.07 688.29 7.83 0.755 2477
2479 4 -35.04 690.69 6.85 0.755 2478
2480 4 -34.86 693.24 5.88 0.755 2479
2481 4 -34.95 696.08 5.1 0.755 2480
2482 4 -35.02 698.27 4.64 0.755 2481
2483 4 -34.65 700.63 4.07 0.755 2482
2484 4 -34.07 703.1 3.9 0.755 2483
2485 4 -32.44 705.74 2.11 0.755 2484
2486 4 -30.6 706.97 2.06 0.755 2485
2487 4 -28.65 708.68 1.9 0.755 2486
2488 4 -27.71 709.59 0.45 0.755 2487
2489 4 -25.75 710.99 0.26 0.755 2488
2490 4 -24.15 712.43 -0.41 0.755 2489
2491 4 -21.64 713.91 -1.26 0.755 2490
2492 4 -20.49 715.5 -1.96 0.755 2491
2493 4 -19.15 716.91 -2.25 0.755 2492
2494 4 -17.57 718.38 -3.09 0.755 2493
2495 4 -15.77 719.65 -3.57 0.755 2494
2496 4 -14.31 720.93 -4.04 0.755 2495
2497 4 -13.02 722.09 -4.96 0.755 2496
2498 4 -12.3 722.91 -5.48 0.755 2497
2499 4 0.45 311.01 18.62 0.975 2100
2500 4 -0.41 312.78 17.74 0.975 2499
2501 4 -1.24 313.6 17.23 0.975 2500
2502 4 -1.75 314.11 16.64 0.975 2501
2503 4 -1.81 316.3 16.33 0.975 2502
2504 4 -1.73 318.05 15.65 0.975 2503
2505 4 -2.05 319.58 15.76 0.975 2504
2506 4 -2.58 321.63 15.25 0.975 2505
2507 4 -3.23 322.86 15.13 0.975 2506
2508 4 -4.25 324.19 14.06 0.865 2507
2509 4 -5.18 325.71 14.3 0.865 2508
2510 4 -5.49 328.14 14.56 0.865 2509
2511 4 -4.58 331.49 14.81 0.865 2510
2512 4 -3.58 333.83 14.42 0.865 2511
2513 4 -3.49 335.87 13.94 0.865 2512
2514 4 -3.81 338.62 14.08 0.865 2513
2515 4 -5.36 341.96 14.47 0.865 2514
2516 4 -6.25 344.68 13.45 0.865 2515
2517 4 -7.41 347.64 12.94 0.865 2516
2518 4 -8.21 349.66 12.76 0.865 2517
2519 4 -9.21 351.85 12.23 0.865 2518
2520 4 -9.95 353.8 11.13 0.865 2519
2521 4 -10.57 356.85 11.42 0.865 2520
2522 4 -11.34 358.81 11.68 0.865 2521
2523 4 -12.0 361.28 11.53 0.865 2522
2524 4 -14.22 363.19 11.01 0.865 2523
2525 4 -15.83 365.69 10.49 0.865 2524
2526 4 -18.06 369.41 10.07 0.865 2525
2527 4 -19.29 373.04 10.54 0.865 2526
2528 4 -22.14 377.07 10.14 0.865 2527
2529 4 -23.1 379.24 9.98 0.865 2528
2530 4 -23.53 380.89 8.84 0.865 2529
2531 4 -23.88 383.35 8.72 0.865 2530
2532 4 -24.53 387.03 8.77 0.865 2531
2533 4 -24.08 389.32 8.95 0.865 2532
2534 4 -24.09 391.45 9.16 0.865 2533
2535 4 -24.86 394.03 9.48 0.865 2534
2536 4 -25.48 395.85 8.05 0.865 2535
2537 4 -26.13 397.42 7.81 0.865 2536
2538 4 -26.68 399.8 7.1 0.865 2537
2539 4 -26.49 400.51 6.33 0.865 2538
2540 4 -25.58 402.04 6.39 0.865 2539
2541 4 -24.74 402.73 7.22 0.865 2540
2542 4 -24.29 404.69 7.51 0.865 2541
2543 4 -23.23 406.69 7.6 0.755 2542
2544 4 -22.88 408.46 8.29 0.755 2543
2545 4 -22.43 409.53 8.35 0.755 2544
2546 4 -21.7 410.33 8.05 0.755 2545
2547 4 -20.98 411.14 7.53 0.755 2546
2548 4 -20.3 412.0 6.66 0.755 2547
2549 4 -19.27 412.5 6.31 0.755 2548
2550 4 -18.52 412.96 6.2 0.865 2549
2551 4 -17.16 414.95 6.27 0.865 2550
2552 4 -15.9 417.06 5.15 0.865 2551
2553 4 -14.49 419.23 4.55 0.865 2552
2554 4 -14.04 422.43 4.83 0.865 2553
2555 4 -13.9 425.02 3.32 0.865 2554
2556 4 -14.02 426.97 2.32 0.865 2555
2557 4 -14.02 429.4 1.04 0.865 2556
2558 4 -13.44 431.27 0.72 0.865 2557
2559 4 -12.65 432.3 -0.38 0.865 2558
2560 4 -11.8 433.29 -1.12 0.865 2559
2561 4 -10.33 434.26 -1.62 0.865 2560
2562 4 -9.34 435.12 -2.54 0.865 2561
2563 4 -7.91 435.84 -3.57 0.865 2562
2564 4 -6.58 436.96 -3.96 0.865 2563
2565 4 -5.57 439.61 -4.4 0.865 2564
2566 4 -5.38 440.92 -5.34 0.865 2565
2567 4 -4.84 441.91 -6.06 0.865 2566
2568 4 -4.81 443.41 -7.21 0.865 2567
2569 4 -4.87 444.69 -7.75 0.865 2568
2570 4 -5.13 445.57 -8.86 0.865 2569
2571 4 -5.01 446.65 -8.98 0.865 2570
2572 4 -4.96 447.81 -9.93 0.865 2571
2573 4 -5.06 449.15 -10.93 0.865 2572
2574 4 -4.75 449.29 -11.62 0.54 2573
2575 4 -3.29 449.98 -12.38 0.54 2574
2576 4 -2.58 450.49 -13.0 0.54 2575
2577 4 -2.33 450.54 -13.46 0.54 2576
2578 4 -1.64 451.07 -14.22 0.54 2577
2579 4 -0.5 452.39 -15.11 0.54 2578
2580 4 -0.14 453.85 -15.99 0.54 2579
2581 4 -0.05 454.99 -16.57 0.54 2580
2582 4 0.18 455.67 -17.28 0.54 2581
2583 4 0.48 455.98 -17.35 0.54 2582
2584 4 0.13 456.62 -17.63 0.54 2583
2585 4 0.62 457.37 -18.97 0.54 2584
2586 4 -0.14 458.15 -20.56 0.54 2585
2587 4 -0.75 459.36 -22.05 0.54 2586
2588 4 -1.78 460.98 -22.94 0.54 2587
2589 4 -1.54 462.27 -23.57 0.54 2588
2590 4 -0.84 464.32 -24.05 0.54 2589
2591 4 -1.11 464.9 -25.33 0.54 2590
2592 4 -0.49 465.5 -25.11 0.54 2591
2593 4 -0.34 466.55 -24.94 0.54 2592
2594 4 -0.49 467.31 -26.45 0.54 2593
2595 4 -0.39 468.13 -26.97 0.54 2594
2596 4 -0.74 470.01 -27.28 0.54 2595
2597 4 -0.97 470.83 -27.87 0.54 2596
2598 4 -1.67 472.13 -28.58 0.54 2597
2599 4 -0.75 473.06 -28.65 0.54 2598
2600 4 0.2 473.93 -29.71 0.54 2599
2601 4 0.79 474.26 -29.96 0.54 2600
2602 4 2.11 475.08 -30.54 0.54 2601
2603 4 2.81 475.31 -31.25 0.54 2602
2604 4 3.67 475.98 -31.81 0.54 2603
2605 4 5.03 477.05 -31.82 0.54 2604
2606 4 5.69 477.93 -32.93 0.54 2605
2607 4 6.67 479.09 -33.81 0.54 2606
2608 4 7.67 481.74 -34.25 0.54 2607
2609 4 8.44 482.82 -35.8 0.54 2608
2610 4 9.07 484.33 -37.16 0.54 2609
2611 4 9.71 485.22 -38.41 0.54 2610
2612 4 10.16 485.67 -38.41 0.54 2611
2613 4 11.12 486.86 -39.51 0.54 2612
2614 4 11.62 487.59 -40.69 0.54 2613
2615 4 12.5 488.85 -40.96 0.54 2614
2616 4 13.86 490.84 -40.89 0.54 2615
2617 4 14.78 491.76 -40.88 0.54 2616
2618 4 15.2 492.24 -41.18 0.54 2617
2619 4 15.27 493.08 -41.94 0.54 2618
2620 4 16.1 493.79 -42.86 0.54 2619
2621 4 16.49 494.33 -43.6 0.54 2620
2622 4 16.5 494.62 -45.07 0.54 2621
2623 4 17.73 495.24 -45.13 0.54 2622
2624 4 18.31 495.88 -45.34 0.54 2623
2625 4 18.85 496.56 -46.09 0.54 2624
2626 4 19.69 497.56 -46.82 0.54 2625
2627 4 20.38 498.39 -47.49 0.54 2626
2628 4 21.06 499.85 -48.25 0.54 2627
2629 4 21.6 501.14 -48.84 0.54 2628
2630 4 22.39 502.73 -48.76 0.54 2629
2631 4 22.61 503.49 -49.38 0.54 2630
2632 4 23.96 504.88 -49.45 0.54 2631
2633 4 25.57 508.45 -49.93 0.54 2632
2634 4 26.97 511.91 -50.78 0.54 2633
2635 4 27.71 513.93 -50.89 0.54 2634
2636 4 28.54 515.53 -51.56 0.54 2635
2637 4 28.97 516.64 -51.94 0.54 2636
2638 4 29.65 518.08 -52.54 0.54 2637
2639 4 30.79 519.69 -53.39 0.54 2638
2640 4 32.95 523.04 -54.55 0.54 2639
2641 4 33.78 525.84 -55.04 0.54 2640
2642 4 34.99 529.21 -56.49 0.54 2641
2643 4 35.75 531.81 -57.97 0.54 2642
2644 4 36.13 533.87 -58.56 0.54 2643
2645 4 35.91 537.95 -58.37 0.54 2644
2646 4 36.37 539.31 -59.71 0.54 2645
2647 4 37.22 541.51 -60.26 0.54 2646
2648 4 37.72 543.15 -61.28 0.54 2647
2649 4 38.29 543.73 -61.27 0.54 2648
2650 4 38.41 544.21 -61.54 0.11 2649
2651 4 37.6 545.31 -61.8 0.435 2650
2652 4 36.83 548.18 -61.46 0.435 2651
2653 4 36.22 550.02 -61.31 0.435 2652
2654 4 35.87 550.37 -61.69 0.435 2653
2655 4 35.35 553.01 -61.99 0.435 2654
2656 4 34.88 554.08 -61.91 0.435 2655
2657 4 35.14 556.25 -62.18 0.435 2656
2658 4 35.21 557.09 -63.01 0.435 2657
2659 4 35.17 557.73 -63.25 0.435 2658
2660 4 35.41 559.32 -63.79 0.435 2659
2661 4 35.81 559.85 -64.46 0.435 2660
2662 4 35.76 560.51 -64.85 0.435 2661
2663 4 36.27 561.21 -65.89 0.435 2662
2664 4 36.21 562.19 -66.39 0.435 2663
2665 4 36.15 562.25 -67.05 0.435 2664
2666 4 36.99 563.24 -67.71 0.435 2665
2667 4 38.29 565.32 -68.54 0.435 2666
2668 4 38.96 565.85 -67.72 0.435 2667
2669 4 39.41 566.93 -67.72 0.435 2668
2670 4 39.67 567.27 -68.17 0.435 2669
2671 4 39.73 567.54 -69.29 0.435 2670
2672 4 40.12 568.06 -69.95 0.435 2671
2673 4 40.64 568.76 -70.84 0.435 2672
2674 4 40.89 569.12 -71.43 0.435 2673
2675 4 41.23 569.41 -72.72 0.435 2674
2676 4 42.55 570.23 -73.3 0.435 2675
2677 4 43.04 570.96 -74.47 0.435 2676
2678 4 44.59 571.87 -75.89 0.435 2677
2679 4 46.21 572.71 -76.57 0.435 2678
2680 4 47.96 574.0 -77.28 0.435 2679
2681 4 48.98 574.52 -77.86 0.435 2680
2682 4 49.68 575.06 -78.69 0.435 2681
2683 4 51.18 576.3 -78.86 0.435 2682
2684 4 52.38 576.63 -79.02 0.435 2683
2685 4 53.07 576.56 -79.84 0.435 2684
2686 4 53.63 576.92 -80.4 0.435 2685
2687 4 54.5 577.58 -80.94 0.435 2686
2688 4 38.92 545.0 -61.35 0.54 2649
2689 4 39.59 545.86 -62.32 0.54 2688
2690 4 39.83 547.44 -62.8 0.54 2689
2691 4 40.2 548.91 -63.59 0.54 2690
2692 4 39.93 549.79 -64.76 0.54 2691
2693 4 40.73 551.11 -64.25 0.54 2692
2694 4 42.55 552.96 -64.25 0.54 2693
2695 4 44.21 554.65 -64.3 0.54 2694
2696 4 44.58 555.52 -65.24 0.54 2695
2697 4 45.64 557.2 -65.18 0.54 2696
2698 4 46.81 559.99 -66.97 0.54 2697
2699 4 48.13 562.04 -67.51 0.54 2698
2700 4 49.0 564.21 -67.81 0.54 2699
2701 4 50.03 565.33 -68.19 0.54 2700
2702 4 50.9 566.28 -68.55 0.54 2701
2703 4 52.68 567.85 -68.94 0.54 2702
2704 4 56.02 571.54 -68.89 0.54 2703
2705 4 58.84 573.92 -69.67 0.54 2704
2706 4 60.43 575.37 -70.44 0.54 2705
2707 4 61.6 576.65 -70.87 0.54 2706
2708 4 63.19 579.03 -71.7 0.54 2707
2709 4 63.94 579.81 -71.76 0.54 2708
2710 4 65.4 581.1 -72.45 0.54 2709
2711 4 66.7 581.94 -73.17 0.54 2710
2712 4 69.07 583.76 -73.37 0.54 2711
2713 4 70.55 584.43 -73.95 0.54 2712
2714 4 72.2 585.53 -74.23 0.54 2713
2715 4 73.5 586.37 -74.95 0.54 2714
2716 4 74.67 587.34 -75.5 0.54 2715
2717 4 76.08 588.98 -76.59 0.54 2716
2718 4 78.19 590.26 -76.9 0.54 2717
2719 4 79.84 591.64 -76.99 0.54 2718
2720 4 80.71 592.31 -77.6 0.54 2719
2721 4 82.15 593.33 -78.55 0.54 2720
2722 4 82.64 594.06 -79.73 0.54 2721
2723 4 84.0 594.84 -79.86 0.54 2722
2724 4 84.73 595.34 -80.26 0.54 2723
2725 4 85.78 596.12 -80.35 0.54 2724
2726 4 86.62 596.81 -81.11 0.54 2725
2727 4 -5.68 450.37 -10.83 0.755 2573
2728 4 -7.62 451.97 -11.56 0.755 2727
2729 4 -8.69 452.12 -11.59 0.755 2728
2730 4 -10.72 453.23 -11.83 0.755 2729
2731 4 -11.21 454.92 -11.91 0.755 2730
2732 4 -12.07 457.6 -12.63 0.755 2731
2733 4 -12.78 459.52 -13.43 0.755 2732
2734 4 -13.79 461.13 -14.09 0.755 2733
2735 4 -14.92 462.85 -14.51 0.755 2734
2736 4 -16.0 466.65 -14.1 0.755 2735
2737 4 -17.08 471.05 -13.58 0.65 2736
2738 4 -17.55 473.64 -13.28 0.65 2737
2739 4 -18.17 476.06 -12.99 0.65 2738
2740 4 -18.93 477.41 -12.79 0.65 2739
2741 4 -18.92 478.03 -12.72 0.65 2740
2742 4 -19.99 479.08 -12.52 0.65 2741
2743 4 -20.0 481.22 -12.32 0.65 2742
2744 4 -20.47 484.1 -11.99 0.65 2743
2745 4 -21.39 487.12 -11.61 0.65 2744
2746 4 -22.53 489.47 -12.03 0.65 2745
2747 4 -23.69 491.23 -12.66 0.65 2746
2748 4 -25.08 494.72 -12.35 0.65 2747
2749 4 -26.47 498.82 -11.82 0.65 2748
2750 4 -27.38 501.55 -11.47 0.65 2749
2751 4 -28.46 503.51 -11.17 0.65 2750
2752 4 -29.07 504.49 -11.02 0.65 2751
2753 4 -28.35 504.98 -11.42 0.54 2752
2754 4 -27.59 505.75 -11.41 0.54 2753
2755 4 -26.52 506.52 -11.44 0.54 2754
2756 4 -25.61 507.43 -11.43 0.54 2755
2757 4 -25.62 508.66 -11.31 0.54 2756
2758 4 -25.5 509.45 -11.63 0.54 2757
2759 4 -24.78 510.86 -11.86 0.54 2758
2760 4 -24.04 512.26 -12.01 0.54 2759
2761 4 -22.72 514.91 -12.41 0.54 2760
2762 4 -21.39 515.71 -12.76 0.54 2761
2763 4 -20.04 517.11 -12.96 0.54 2762
2764 4 -18.72 518.54 -13.41 0.54 2763
2765 4 -17.36 519.63 -13.58 0.54 2764
2766 4 -16.54 521.23 -14.33 0.54 2765
2767 4 -15.85 523.9 -14.89 0.54 2766
2768 4 -15.57 526.04 -14.86 0.54 2767
2769 4 -14.71 528.24 -15.25 0.54 2768
2770 4 -14.13 529.49 -15.49 0.54 2769
2771 4 -11.55 531.19 -15.62 0.54 2770
2772 4 -9.73 533.95 -15.53 0.54 2771
2773 4 -8.89 536.13 -15.92 0.54 2772
2774 4 -8.8 538.78 -16.35 0.54 2773
2775 4 -7.45 543.52 -16.1 0.54 2774
2776 4 -7.16 546.86 -15.79 0.54 2775
2777 4 -6.71 550.38 -15.49 0.54 2776
2778 4 -6.26 552.04 -15.37 0.54 2777
2779 4 -6.58 554.78 -15.08 0.54 2778
2780 4 -6.43 557.07 -14.86 0.54 2779
2781 4 -5.68 559.05 -14.74 0.54 2780
2782 4 -4.0 560.12 -14.79 0.54 2781
2783 4 -3.71 562.26 -14.61 0.54 2782
2784 4 -3.24 565.75 -14.08 0.54 2783
2785 4 -3.1 568.93 -13.79 0.54 2784
2786 4 -2.49 570.47 -13.69 0.54 2785
2787 4 -2.65 573.04 -13.35 0.54 2786
2788 4 -3.35 576.46 -12.2 0.54 2787
2789 4 -3.06 579.81 -11.9 0.54 2788
2790 4 -1.85 581.94 -11.8 0.54 2789
2791 4 -0.34 585.61 -11.58 0.54 2790
2792 4 1.06 590.57 -10.55 0.54 2791
2793 4 1.36 592.1 -10.43 0.54 2792
2794 4 2.42 593.18 -10.43 0.54 2793
2795 4 3.33 594.09 -10.42 0.54 2794
2796 4 4.09 596.99 -10.21 0.54 2795
2797 4 5.18 601.67 -9.4 0.54 2796
2798 4 6.39 605.03 -9.1 0.54 2797
2799 4 8.17 608.71 -7.63 0.54 2798
2800 4 8.66 611.57 -6.94 0.54 2799
2801 4 8.85 612.9 -6.37 0.54 2800
2802 4 8.73 614.22 -5.85 0.54 2801
2803 4 8.63 615.53 -5.1 0.54 2802
2804 4 8.21 617.15 -4.3 0.54 2803
2805 4 7.77 618.49 -3.91 0.54 2804
2806 4 -29.22 505.49 -10.91 0.65 2752
2807 4 -30.38 510.28 -11.25 0.65 2806
2808 4 -30.54 512.56 -11.01 0.65 2807
2809 4 -31.88 517.53 -11.53 0.65 2808
2810 4 -32.81 520.25 -11.18 0.65 2809
2811 4 -34.59 524.5 -10.76 0.65 2810
2812 4 -35.11 527.47 -11.17 0.65 2811
2813 4 -36.54 531.0 -11.15 0.65 2812
2814 4 -37.46 534.04 -12.51 0.65 2813
2815 4 -38.11 536.8 -12.49 0.65 2814
2816 4 -39.15 539.05 -13.45 0.65 2815
2817 4 -39.8 541.51 -13.53 0.65 2816
2818 4 -41.08 544.31 -13.82 0.65 2817
2819 4 -43.01 547.42 -14.25 0.65 2818
2820 4 -43.05 550.19 -14.34 0.65 2819
2821 4 -43.57 552.83 -14.65 0.65 2820
2822 4 -44.35 554.81 -14.47 0.65 2821
2823 4 -45.33 556.4 -14.97 0.65 2822
2824 4 -45.18 558.68 -14.83 0.65 2823
2825 4 -45.56 560.87 -15.27 0.65 2824
2826 4 -46.54 563.05 -15.64 0.65 2825
2827 4 -47.8 564.91 -15.72 0.65 2826
2828 4 -48.62 566.93 -15.99 0.65 2827
2829 4 -49.69 569.52 -15.7 0.65 2828
2830 4 -51.23 572.23 -15.3 0.65 2829
2831 4 -52.47 575.28 -15.03 0.65 2830
2832 4 -52.71 577.04 -15.75 0.65 2831
2833 4 -52.46 581.04 -15.91 0.65 2832
2834 4 -52.79 585.91 -15.41 0.65 2833
2835 4 -53.43 588.98 -15.36 0.65 2834
2836 4 -54.13 591.48 -15.95 0.65 2835
2837 4 -54.63 593.8 -16.06 0.65 2836
2838 4 -55.34 595.72 -16.87 0.65 2837
2839 4 -56.04 597.02 -17.65 0.65 2838
2840 4 -56.59 599.4 -18.27 0.65 2839
2841 4 -58.6 603.8 -17.89 0.65 2840
2842 4 -59.74 607.65 -17.79 0.65 2841
2843 4 -61.44 612.95 -17.11 0.65 2842
2844 4 -62.51 614.61 -16.85 0.65 2843
2845 4 -64.65 617.03 -16.41 0.65 2844
2846 4 -66.74 620.92 -16.99 0.65 2845
2847 4 -68.28 626.39 -16.31 0.65 2846
2848 4 -69.9 630.41 -16.74 0.65 2847
2849 4 -70.57 634.1 -16.78 0.65 2848
2850 4 -72.15 636.28 -17.02 0.65 2849
2851 4 -74.14 639.76 -16.5 0.65 2850
2852 4 -76.29 642.78 -16.08 0.65 2851
2853 4 -80.28 645.82 -15.8 0.65 2852
2854 4 -83.81 648.7 -15.27 0.65 2853
2855 4 -86.4 652.46 -14.66 0.65 2854
2856 4 -86.7 653.63 -16.33 0.65 2855
2857 4 -88.69 656.8 -15.83 0.65 2856
2858 4 -90.16 660.37 -16.26 0.65 2857
2859 4 -90.83 664.69 -16.31 0.65 2858
2860 4 -92.21 668.77 -15.78 0.65 2859
2861 4 -92.89 672.19 -16.15 0.65 2860
2862 4 -94.32 674.81 -16.28 0.65 2861
2863 4 -95.39 676.78 -15.99 0.65 2862
2864 4 -96.13 678.12 -17.23 0.65 2863
2865 4 -97.23 680.42 -17.13 0.65 2864
2866 4 -98.4 681.58 -18.04 0.65 2865
2867 4 -99.66 684.65 -18.01 0.65 2866
2868 4 -100.65 686.24 -18.59 0.65 2867
2869 4 -101.65 687.22 -19.15 0.65 2868
2870 4 -101.87 688.35 -19.78 0.65 2869
2871 4 -102.17 690.47 -19.47 0.65 2870
2872 4 -102.02 693.06 -19.23 0.65 2871
2873 4 -102.79 694.41 -19.03 0.65 2872
2874 4 -103.4 696.84 -18.74 0.65 2873
2875 4 -103.41 699.89 -18.43 0.65 2874
2876 4 -103.28 701.26 -18.4 0.65 2875
2877 4 -102.84 703.86 -18.25 0.65 2876
2878 4 -102.62 706.68 -18.84 0.65 2877
2879 4 -102.17 708.97 -18.65 0.65 2878
2880 4 -101.57 712.62 -18.36 0.65 2879
2881 4 -101.12 716.13 -18.05 0.65 2880
2882 4 -101.59 719.31 -17.7 0.65 2881
2883 4 -101.45 723.13 -17.34 0.65 2882
2884 4 -100.55 727.08 -17.04 0.65 2883
2885 4 -99.54 730.7 -16.84 0.65 2884
2886 4 -99.0 736.53 -16.86 0.65 2885
2887 4 -98.71 738.97 -16.65 0.65 2886
2888 4 -97.84 739.93 -17.09 0.65 2887
2889 4 -96.18 741.32 -17.26 0.65 2888
2890 4 -94.52 743.93 -17.16 0.65 2889
2891 4 -93.56 748.14 -17.82 0.65 2890
2892 4 -93.31 750.02 -18.19 0.65 2891
2893 4 -92.56 752.01 -18.14 0.65 2892
2894 4 -91.61 753.82 -19.26 0.65 2893
2895 4 -90.7 754.74 -19.33 0.65 2894
2896 4 -103.71 688.65 -19.73 0.65 2869
2897 4 -105.4 690.34 -19.64 0.65 2896
2898 4 -107.22 692.14 -20.81 0.65 2897
2899 4 -108.98 692.97 -21.48 0.65 2898
2900 4 -110.42 694.08 -21.92 0.65 2899
2901 4 -112.79 695.52 -22.47 0.65 2900
2902 4 -114.23 696.65 -22.99 0.65 2901
2903 4 -115.02 697.43 -23.2 0.65 2902
2904 4 -116.57 700.18 -23.02 0.65 2903
2905 4 -117.92 701.51 -24.12 0.65 2904
2906 4 -118.68 703.48 -23.87 0.65 2905
2907 4 -119.14 706.06 -23.57 0.65 2906
2908 4 -118.3 710.09 -23.85 0.65 2907
2909 4 -117.2 712.04 -24.91 0.65 2908
2910 4 -116.16 715.54 -24.73 0.65 2909
2911 4 -115.67 719.32 -25.62 0.65 2910
2912 4 -115.32 721.72 -26.63 0.65 2911
2913 4 -114.96 723.78 -27.29 0.65 2912
2914 4 -114.38 725.05 -27.67 0.65 2913
2915 4 -113.51 726.6 -27.98 0.65 2914
2916 4 -113.22 728.44 -27.91 0.65 2915
2917 4 -112.84 730.5 -28.49 0.65 2916
2918 4 -27.98 401.37 6.92 0.65 2538
2919 4 -29.04 402.74 7.15 0.65 2918
2920 4 -31.79 405.45 7.68 0.65 2919
2921 4 -34.06 407.7 6.67 0.65 2920
2922 4 -35.9 409.5 7.01 0.65 2921
2923 4 -38.35 411.92 7.41 0.65 2922
2924 4 -41.44 414.68 7.43 0.65 2923
2925 4 -46.14 419.63 7.14 0.65 2924
2926 4 -48.43 422.49 7.62 0.65 2925
2927 4 -48.54 425.34 6.78 0.65 2926
2928 4 -48.64 428.77 6.22 0.65 2927
2929 4 -48.07 430.64 5.89 0.65 2928
2930 4 -47.63 433.53 6.06 0.54 2929
2931 4 -47.99 435.73 5.77 0.54 2930
2932 4 -48.6 437.55 4.35 0.54 2931
2933 4 -49.3 438.85 3.63 0.54 2932
2934 4 -49.29 439.74 5.46 0.54 2933
2935 4 -50.1 440.54 5.16 0.54 2934
2936 4 -50.96 441.39 4.26 0.54 2935
2937 4 -51.52 442.86 3.39 0.54 2936
2938 4 -52.49 444.74 3.07 0.54 2937
2939 4 -53.85 447.31 1.86 0.54 2938
2940 4 -54.82 448.87 1.56 0.54 2939
2941 4 -54.78 450.35 0.58 0.54 2940
2942 4 -55.02 452.7 0.0 0.54 2941
2943 4 -55.12 454.94 -0.91 0.54 2942
2944 4 -55.78 456.2 -1.17 0.54 2943
2945 4 -57.93 457.42 -1.09 0.54 2944
2946 4 -60.72 460.18 -1.02 0.54 2945
2947 4 -61.87 463.13 -1.44 0.54 2946
2948 4 -62.44 464.91 -2.35 0.54 2947
2949 4 -62.81 466.19 -2.88 0.54 2948
2950 4 -62.67 466.98 -3.04 0.54 2949
2951 4 -5.99 292.26 22.29 0.865 2088
2952 4 -5.25 294.24 22.42 0.865 2951
2953 4 -4.94 296.38 22.6 0.865 2952
2954 4 -3.89 299.58 22.82 0.865 2953
2955 4 -1.99 302.56 22.11 0.865 2954
2956 4 -0.94 304.26 22.18 0.865 2955
2957 4 -0.79 306.85 22.41 0.865 2956
2958 4 -1.4 310.18 22.8 0.865 2957
2959 4 -2.07 313.26 24.29 0.865 2958
2960 4 -1.92 315.84 24.61 0.865 2959
2961 4 -2.08 318.11 24.91 0.865 2960
2962 4 -2.39 321.15 25.24 0.865 2961
2963 4 -3.31 324.17 25.7 0.865 2962
2964 4 -4.07 326.74 26.09 0.65 2963
2965 4 -6.04 328.69 26.61 0.65 2964
2966 4 -7.57 332.02 27.16 0.65 2965
2967 4 -8.07 332.51 28.39 0.65 2966
2968 4 -9.45 333.87 28.64 0.65 2967
2969 4 -11.59 335.97 29.04 0.65 2968
2970 4 -12.81 339.01 29.46 0.65 2969
2971 4 -14.35 342.33 29.92 0.65 2970
2972 4 -16.34 344.9 30.36 0.65 2971
2973 4 -18.01 346.25 30.64 0.65 2972
2974 4 -19.26 348.09 32.3 0.65 2973
2975 4 -19.83 349.85 33.05 0.65 2974
2976 4 -20.38 351.0 33.9 0.65 2975
2977 4 -21.41 352.01 34.62 0.65 2976
2978 4 -21.71 352.9 34.81 0.65 2977
2979 4 -21.97 353.78 35.37 0.65 2978
2980 4 -21.82 356.05 35.65 0.65 2979
2981 4 -21.83 358.78 35.92 0.65 2980
2982 4 -21.29 360.38 36.93 0.65 2981
2983 4 -20.75 362.49 38.54 0.65 2982
2984 4 -19.8 363.97 39.11 0.65 2983
2985 4 -19.08 364.47 40.23 0.65 2984
2986 4 -18.66 364.64 41.56 0.65 2985
2987 4 -18.04 365.84 41.93 0.65 2986
2988 4 -17.67 365.79 42.5 0.65 2987
2989 4 -17.2 365.91 44.37 0.65 2988
2990 4 -6.61 91.18 9.77 0.435 1189
2991 4 -7.98 91.62 9.94 0.435 2990
2992 4 -8.7 91.42 10.44 0.435 2991
2993 4 -8.69 91.11 10.56 0.65 2992
2994 4 -8.95 90.75 11.08 0.65 2993
2995 4 -8.89 90.09 11.62 0.65 2994
2996 4 -9.16 89.43 11.96 0.65 2995
2997 4 -9.56 88.31 12.41 0.65 2996
2998 4 -9.55 87.99 12.53 0.65 2997
2999 4 -9.83 87.06 12.69 0.65 2998
3000 4 -9.81 86.44 12.78 0.65 2999
3001 4 -9.77 86.09 13.2 0.65 3000
3002 4 -9.87 85.27 13.65 0.65 3001
3003 4 -9.68 84.79 13.89 0.65 3002
3004 4 -9.21 84.32 13.95 0.65 3003
3005 4 -8.85 83.96 14.57 0.65 3004
3006 4 -8.62 83.72 15.35 0.65 3005
3007 4 -8.21 83.31 16.42 0.65 3006
3008 4 -7.9 82.7 16.39 0.65 3007
3009 4 -7.85 82.04 16.93 0.65 3008
3010 4 -7.79 81.68 17.42 0.65 3009
3011 4 -7.91 80.57 17.78 0.435 3010
3012 4 -7.99 80.05 18.49 0.435 3011
3013 4 -7.97 79.73 18.53 0.435 3012
3014 4 -8.26 79.11 18.65 0.435 3013
3015 4 -8.4 78.63 18.84 0.435 3014
3016 4 -8.68 78.0 18.96 0.435 3015
