# Supplementary material for: Synaptic input sequence discrimination on behavioral timescales mediated by reaction-diffusion chemistry in dendrites
Source: eLife. 2017 Apr 19;6:e25827. doi: 10.7554/eLife.25827 (PMC5426902; doi:10.7554/eLife.25827)
Supplement: Source code 1. — The contents of the zip file include a README.txt, which has the file information and running instructions. In addition, it has script files for various parts of the figures, as well as model specification files for the chemical channel, and morphological parameters. Files include: DOI: http://dx.doi.org/10.7554/eLife.25827.019 [file elife-25827-code1.zip › Supplementary/abstrModelEqns9.py]

import re
import moose
# Equations here are:
# Adot = 1 -6A + 5A^2 - A^3, or spread out as:
# Adot = k0a + k1a.A + k2a.A.A + k3a.A.A.A + k4a.Ca.A/(1+A+10*B) - k5a.A.B
# Bdot = k1b.A - k2b.B
#


def parseExpr( expr, params, hasCa ):
    if hasCa:
        expr = expr.replace( 'Ca', 'x0' )
        expr = expr.replace( 'A', 'x1' )
        expr = expr.replace( 'B', 'x2' )
    else:
        expr = expr.replace( 'Ca', 'x0' ) # happens in the negFF model
        expr = expr.replace( 'A', 'x0' ) # This is the usual case.
        expr = expr.replace( 'B', 'x1' )

    parts = re.split( 'k', expr )
    ret = parts[0]
    for i in parts[1:]:
        ret += str( params[ 'k' + i[:2] ] )
        ret += i[2:]

    if hasCa:
        return 'x3*( ' + ret + ')'
    else:
        return 'x2*( ' + ret + ')'

def makeChemProto( name, Aexpr, Bexpr, params ):
    sw = params['stimWidth']
    diffLength = params['diffusionLength']
    dca = params['diffConstA'] * diffLength * diffLength
    dcb = params['diffConstB'] * diffLength * diffLength

    # Objects
    chem = moose.Neutral( '/library/' + name )
    compt = moose.CubeMesh( '/library/' + name + '/' + name )
    A = moose.Pool( compt.path + '/A' )
    B = moose.Pool( compt.path + '/B' )
    Z = moose.BufPool( compt.path + '/Z' )
    Ca = moose.BufPool( compt.path + '/Ca' )
    phase = moose.BufPool( compt.path + '/phase' )
    vel = moose.BufPool( compt.path + '/vel' )
    ampl = moose.BufPool( compt.path + '/ampl' )
    Adot = moose.Function( A.path + '/Adot' )
    Bdot = moose.Function( B.path + '/Bdot' )
    CaStim = moose.Function( Ca.path + '/CaStim' )
    A.diffConst = dca
    B.diffConst = dcb

    # Equations

    Adot.expr = parseExpr( Aexpr, params, True )
    Bdot.expr = parseExpr( Bexpr, params, False )
    CaStim.expr = 'x2 * exp( -((x0 - t)^2)/(2* ' + str(sw*sw) + ') )'

    #print Adot.expr
    #print Bdot.expr
    #print CaStim.expr

    # Connections
    Adot.x.num = 4
    moose.connect( Ca, 'nOut', Adot.x[0], 'input' )
    moose.connect( A, 'nOut', Adot.x[1], 'input' )
    moose.connect( B, 'nOut', Adot.x[2], 'input' )
    moose.connect( Z, 'nOut', Adot.x[3], 'input' )
    moose.connect( Adot, 'valueOut', A, 'increment' )

    Bdot.x.num = 3
    if name[:5] == 'negFF':
        moose.connect( Ca, 'nOut', Bdot.x[0], 'input' )
        print 'Doing special msg'
    else:
        moose.connect( A, 'nOut', Bdot.x[0], 'input' )
    moose.connect( B, 'nOut', Bdot.x[1], 'input' )
    moose.connect( Z, 'nOut', Bdot.x[2], 'input' )
    moose.connect( Bdot, 'valueOut', B, 'increment' )

    CaStim.x.num = 3
    moose.connect( phase, 'nOut', CaStim.x[0], 'input' )
    moose.connect( vel, 'nOut', CaStim.x[1], 'input' )
    moose.connect( ampl, 'nOut', CaStim.x[2], 'input' )
    moose.connect( CaStim, 'valueOut', Ca, 'setN' )

    return compt


def makeBis( args ):
    params = {
        'k0a':0.1,  # Constant
        'k1a':-5.0,  # Coeff for A
        'k2a':5.0,  # Coeff for A^2
        'k3a':-1.0,  # Coeff for A^3
        'k4a':10.0,  # turnon of A by A and Ca
        'k5a':-5.0,  # Turnoff of A by B
        'k1b':0.01,  # turnon of B by A
        'k2b':-0.01,   # Decay rate of B
        'diffusionLength':1.0e-6,  # Diffusion characteristic length, used as voxel length too.
        'dendDiameter': 10e-6,  # Diameter of section of dendrite in model
        'dendLength': 100e-6,   # Length of section of dendrite in model
        'diffConstA':5.0,       # Diffusion constant of A
        'diffConstB':2.0,       # Diffusion constant of B
        'stimWidth' :1.0,        # Stimulus width in seconds
        'stimAmplitude':1.0,    # Stimulus amplitude, arb units. From FHN review
        'blankVoxelsAtEnd':10,  # of voxels to leave blank at end of cylinder
        'preStimTime':10.0,     # Time to run before turning on stimulus.
        'postStimTime':40.0,    # Time to run after stimulus. ~3x decay time
        'settleTime':20.0,    # Settling time of response, after stimulus. 
                              # To include in analysis of total response over 
                              # entire dendrite.
        'fnumber':1,          # Number to append to fname
    }

    for i in args:
        params[i] = args[i]

    makeChemProto( 'bis', 
        'k0a + k1a*A + k2a*A*A + k3a*A*A*A + k4a*Ca*A/(1+A+10*B) + k5a*A*B',
        'k1b*A*A + k2b*B',
        params )
    return params

def makeFHN( args ):
    params = {
        'k_t':2.5,  # Time-const.
        'k_a':0.7,  # Coeff1
        'k_b':0.8,  # Coeff2
        'kxa': 2.0, # Offset for V for FHN eqns.
        'kxb': 0.8, # Offset for W for FHN eqns.
        'diffusionLength':1.0e-6,  # Diffusion characteristic length, used as voxel length too.
        'dendDiameter': 10e-6,  # Diameter of section of dendrite in model
        'dendLength': 100e-6,   # Length of section of dendrite in model
        'diffConstA':7.5,      # Diffusion constant of A
        'diffConstB':5.0,       # Diffusion constant of B
        'stimWidth' :1.0,        # Stimulus width in seconds
        'stimAmplitude':0.4,    # Stimulus amplitude, arb units. From FHN review
        'blankVoxelsAtEnd':10,  # of voxels to leave blank at end of cylinder
        'preStimTime':10.0,     # Time to run before turning on stimulus.
        'postStimTime':40.0,    # Time to run after stimulus. ~3x decay time
        'settleTime':20.0,    # Settling time of response, after stimulus. 
                              # To include in analysis of total response over 
                              # entire dendrite.
        'fnumber': 1,         # Number to append to fname
    }

    for i in args:
        params[i] = args[i]

    makeChemProto( 'fhn', 
        '5.0*(A - kxa - (A-kxa)^3/3 - (B-kxb) + Ca)',
        '(A-kxa + k_a - k_b*(B-kxb))/k_t',
        params )
    # We do this to get the system to settle at the start.
    B = moose.element( '/library/fhn/fhn/B' )
    B.nInit = 0.2
    return params


def makeNegFB( args ):
    params = {
        'k1a':-0.1,  # Coeff for decay of A, slow.
        'k2a':-0.2,  # Coeff for turnoff of A by B, medium.
        'k3a':10.0,  # turnon of A by Ca, fast.
        'k1b':0.2,  # turnon of B by A, medium
        'k2b':-0.1,   # Decay rate of B, slow
        'diffusionLength':1.0e-6,  # Diffusion characteristic length, used as voxel length too.
        'dendDiameter': 10e-6,  # Diameter of section of dendrite in model
        'dendLength': 100e-6,   # Length of section of dendrite in model
        'diffConstA':0.5,      # Diffusion constant of A
        'diffConstB':1.0,       # Diffusion constant of B
        'stimWidth' :1.0,        # Stimulus width in seconds
        'stimAmplitude':1.0,    # Stimulus amplitude, arb units. From FHN review
        'blankVoxelsAtEnd':10,  #of voxels to leave blank at end of cylinder
        'preStimTime':10.0,     # Time to run before turning on stimulus.
        'postStimTime':40.0,    # Time to run after stimulus. ~3x decay time
        'settleTime':20.0,    # Settling time of response, after stimulus. 
                              # To include in analysis of total response over 
                              # entire dendrite.
        'fnumber':1,          # Number to append to fname
    }

    for i in args:
        params[i] = args[i]

    makeChemProto( 'negFB', 
        'k1a*A + k2a*A*B + k3a*Ca',
        'k1b*A + k2b*B',
        params )
    return params

# Was negFF2 in earlier versions of abstrModelEqns
def makeNegFF( args ):
    params = {
        'k1a':-0.1,  # Coeff for decay of A, slow.
        'k2a':-0.01,  # Coeff for turnoff of A by B, medium.
        'k3a':10.0,  # turnon of A by Ca, fast.
        'k4a':40.0,   # amount of B inhibition of turnon of A by Ca.
        'k1b':2.0,  # turnon of B by Ca, medium
        'k2b':-0.05,   # Decay rate of B, slow
        'diffusionLength':1.0e-6,  # Diffusion characteristic length, used as voxel length too.
        'dendDiameter': 10e-6,  # Diameter of section of dendrite in model
        'dendLength': 100e-6,   # Length of section of dendrite in model
        'diffConstA':0.02,      # Diffusion constant of A
        'diffConstB':0.4,       # Diffusion constant of B
        'stimWidth' :1.0,        # Stimulus width in seconds
        'stimAmplitude':10.0,    # Stimulus amplitude, arb units. From FHN review
        'blankVoxelsAtEnd':10,  # of voxels to leave blank at end of cylinder
        'preStimTime':10.0,     # Time to run before turning on stimulus.
        'postStimTime':40.0,    # Time to run after stimulus. ~3x decay time
        'settleTime':20.0,    # Settling time of response, after stimulus. 
                              # To include in analysis of total response over 
                              # entire dendrite.
        'fnumber':1,          # Number to append to fname
    }

    for i in args:
        params[i] = args[i]

    makeChemProto( 'negFF', 
        'k1a*A + k2a*A*B + k3a*Ca/(1+k4a*B*B)',
        'k1b*Ca + k2b*B',
        params )

    return params

if __name__ == '__main__':
    moose.Neutral( '/library' )
    print "Making Bistable model"
    makeBis()
    print "Making FHN model"
    makeFHN()
    print "Making Negative Feedback model"
    makeNegFB()
    print "Making Negative Feedforward models"
    makeNegFF()
