# Supplementary material for: Synaptic input sequence discrimination on behavioral timescales mediated by reaction-diffusion chemistry in dendrites
Source: eLife. 2017 Apr 19;6:e25827. doi: 10.7554/eLife.25827 (PMC5426902; doi:10.7554/eLife.25827)
Supplement: Source code 1. — The contents of the zip file include a README.txt, which has the file information and running instructions. In addition, it has script files for various parts of the figures, as well as model specification files for the chemical channel, and morphological parameters. Files include: DOI: http://dx.doi.org/10.7554/eLife.25827.019 [file elife-25827-code1.zip › Supplementary/SupplementaryData.ods]

## Sheet: Sheet1
PSD	Vol = 0.01 fl
Reactions	Kf	Kb
Ca_input <===> Ca	500 s^-1	10 s^-1
CaM-Ca3 + Ca <===> CaM-Ca4	1.8 uM^-1.s^-1	10 s^-1
CaM + Ca <===> CaM-Ca	8.4846 uM^-1.s^-1	8.4853 s^-1
CaM-Ca2 + Ca <===> CaM-Ca3	3.6001 uM^-1.s^-1	10 s^-1
CaM-Ca + Ca <===> CaM-Ca2	8.4846 uM^-1.s^-1	8.4853 s^-1
Pools
name	Initial Concen	buffered
Ca	0.1 uM	No
Ca_input	0.08 uM	Yes
CaM	40 uM	No
CaM-Ca3	0 uM	No
CaM-Ca2	0 uM	No
CaM-Ca	0 uM	No
CaM-Ca4	0 uM	No
-------------------------------------------
Spine Head	Vol = 0.09 fl
Reactions	Kf	Kb
CaM-Ca3 + Ca <===> CaM-Ca4	1.8 uM^-1.s^-1	10 s^-1
CaM + Ca <===> CaM-Ca	8.4845 uM^-1.s^-1	8.4853 s^-1
CaM-Ca2 + Ca <===> CaM-Ca3	3.6001 uM^-1.s^-1	10 s^-1
CaM-Ca + Ca <===> CaM-Ca2	8.4845 uM^-1.s^-1	8.4853 s^-1
CaM <===> CaM_xchange	1 s^-1	100 s^-1
Pools
name	InitialConc	buffered
Ca	0.11111 uM	No
CaM	40 uM	No
CaM-Ca3	0 uM	No
CaM-Ca2	0 uM	No
CaM-Ca	0 uM	No
CaM-Ca4	0 uM	No
CaM_xchange	0 uM	No
-------------------------------------------
Dendrite	Vol = 1 fl
Reactions	Kf	Kb
AA <===> APC	0.4 s^-1	0.01 s^-1
2 Ca + Raf <===> act_Raf	12 uM^-2.s^-1	4 s^-1
K_A_p <===> K_A	0.05 s^-1	0 s^-1
2 AA + PKC <===> act_PKC	1 uM^-2.s^-1	2 s^-1
Ca_input <===> Ca	500 s^-1	10 s^-1
reg_phosphatase <===> inact_phosphatase	0.03 s^-1	0 s^-1
CaM-Ca3 + Ca <===> CaM-Ca4	1.8 uM^-1.s^-1	10 s^-1
CaM + Ca <===> CaM-Ca	8.4846 uM^-1.s^-1	8.4853 s^-1
CaM-Ca2 + Ca <===> CaM-Ca3	3.6 uM^-1.s^-1	10 s^-1
CaM-Ca + Ca <===> CaM-Ca2	8.4846 uM^-1.s^-1	8.4853 s^-1
CaM <===> CaM_xchange	10 s^-1	10 s^-1
Enzyme-reactions	Km	kcat	ratio
P_MAPK ---phosphatase--> MAPK	0.02 uM	1 s^-1	4
APC ---P_MAPK--> AA	5 uM	10 s^-1	4
K_A ---P_MAPK--> K_A_p	10 uM	10 s^-1	4
inact_phosphatase ---P_MAPK--> reg_phosphatase	1 uM	0.1 s^-1	4
MAPK ---act_PKC--> P_MAPK	5 uM	10 s^-1	4
MAPK ---act_Raf--> P_MAPK	20.001 uM	10 s^-1	4
P_MAPK ---reg_phosphatase--> MAPK	0.099998 uM	2 s^-1	4
Pools
name	Initial Concen	buffered
phosphatase	0.4 uM	No
P_MAPK	0 uM	No
MAPK	2 uM	No
AA	0 uM	No
act_PKC	0 uM	No
PKC	1 uM	No
APC	1 uM	Yes
K_A	1 uM	No
Raf	1.4 uM	No
act_Raf	0 uM	No
Ca	0.08 uM	No
Ca_input	0.08 uM	Yes
K_A_p	0 uM	No
inact_phosphatase	1 uM	No
reg_phosphatase	0 uM	No
CaM	2 uM	No
CaM-Ca3	0 uM	No
CaM-Ca2	0 uM	No
CaM-Ca	0 uM	No
CaM-Ca4	0 uM	No
CaM_xchange	0 uM	No
-------------------------------------------
