# Supplementary material for: Synaptic input sequence discrimination on behavioral timescales mediated by reaction-diffusion chemistry in dendrites
Source: eLife. 2017 Apr 19;6:e25827. doi: 10.7554/eLife.25827 (PMC5426902; doi:10.7554/eLife.25827)
Supplement: Source code 1. — The contents of the zip file include a README.txt, which has the file information and running instructions. In addition, it has script files for various parts of the figures, as well as model specification files for the chemical channel, and morphological parameters. Files include: DOI: http://dx.doi.org/10.7554/eLife.25827.019 [file elife-25827-code1.zip › Supplementary/Fig2.py]

# Generates time-series response to a Ca pulse for each of the models. No
# diffusion involved.

import sys
import numpy as np
import pylab
import matplotlib.pyplot as plt
import moose
import abstrModelEqns9 as ame
import rdesigneur as rd


def singleCompt( name, params ):
    mod = moose.copy( '/library/' + name + '/' + name, '/model' )
    A = moose.element( mod.path + '/A' )
    Z = moose.element( mod.path + '/Z' )
    Z.nInit = 1
    Ca = moose.element( mod.path + '/Ca' )
    CaStim = moose.element( Ca.path + '/CaStim' )
    runtime = params['preStimTime'] + params['postStimTime'] 
    steptime = 50

    CaStim.expr += ' + x2 * (t > 100+' + str( runtime ) + ' ) * ( t < 100+' + str( runtime + steptime ) +  ' )'
    print CaStim.expr
    tab = moose.Table2( '/model/' + name + '/Atab' )
    #for i in range( 10, 19 ):
        #moose.setClock( i, 0.01 )
    ampl = moose.element( mod.path + '/ampl' )
    phase = moose.element( mod.path + '/phase' )
    moose.connect( tab, 'requestOut', A, 'getN' )
    ampl.nInit = params['stimAmplitude'] * 1
    phase.nInit = params['preStimTime']

    ksolve = moose.Ksolve( mod.path + '/ksolve' )
    stoich = moose.Stoich( mod.path + '/stoich' )
    stoich.compartment = mod
    stoich.ksolve = ksolve
    stoich.path = mod.path + '/##'
    #runtime += 2 * steptime

    moose.reinit()
    #runtime = 150.0
    runtime += 100 + steptime*2
    moose.start( runtime )
    t = np.arange( 0, runtime + 1e-9, tab.dt )
    return name, t, tab.vector
    #pylab.plot( t, tab.vector, label='[A] (mM)' )
    
    #pylab.show()

def plotBoilerplate( panelTitle, plotPos, xlabel = ''):
    plotPos += 4
    ax = plt.subplot( 7,4,plotPos )
    #ax.xaxis.set_ticks( i[1] )
    #ax.locator_params( 
    ax.spines['top'].set_visible( False )
    ax.spines['right'].set_visible( False )
    ax.tick_params( direction = 'out' )
    if (((plotPos -1)/4) % 2) == 1:
        ax.set_xticklabels([])
    else:
        ax.set_xlabel( xlabel )
    for tick in ax.xaxis.get_major_ticks():
        tick.tick2On = False
    for tick in ax.yaxis.get_major_ticks():
        tick.tick2On = False
    
    if (plotPos % 4) == 1:
        plt.ylabel( 'A (a.u.)', fontsize = 14 )
        # alternate way of doing this separately.
        #plt.yaxis.label.size_size(16)
        #plt.title( 'B' )
        ax.text( -0.3, 1, panelTitle, fontsize = 18, weight = 'bold',
        transform=ax.transAxes )
    return ax

def eqnPlot( index, label, adot, adot2, bdot ):
    ax = plt.subplot( 7,4,index)
    ax.axis( 'off' )
    ax.text( 0.15, 0.6, label, fontsize = 12, weight='bold' )
    ax.text( 0.0, 0.3, adot, fontsize = 12 )
    ax.text( 0.0, 0.1, adot2, fontsize = 12 )
    ax.text( 0.0, -0.4, bdot, fontsize = 12 )
    return ax

def plotPanelA():
    ax = eqnPlot( 1, "Neg. FB", r"$A'=-0.1A-0.2AB+10Ca$",
            "",
            r"$B'=0.2A-0.1B$")

    ax.text( -0.3,0.6, 'A', fontsize = 18, weight = 'bold', transform=ax.transAxes )

    ax = eqnPlot( 2, "Neg. FF", r"$A'=-0.1A-0.01AB+$",
            r"$10Ca/(1+40B^2)$",
            r"$B'=2Ca-0.05B$")

    ax = eqnPlot( 3, "FHN", r"$A'=5(A-2-(A-2)^3/3-$",
            r"$B+0.8+Ca)$",
            r"$2.5B'=A-2+0.7-0.8(B-0.8)$")

    ax = eqnPlot( 4, "Switch", r"$A'=0.1-5A+5A^2-A^3+$",
            r"$10Ca.A/(1+A+10B)-5AB$",
            r"$B'=0.01A^2-0.01B$")

def plotPanelB():
    ax = plt.subplot( 7,4,5)
    ax.axis( 'off' )
    ax.text( -0.3,0.6, 'B', fontsize = 18, weight = 'bold', transform=ax.transAxes )


def plotPanelC():
    panelC = []
    panelCticks = []
    panelC.append( singleCompt( 'negFB', ame.makeNegFB( [] ) ) )
    panelC.append( singleCompt( 'negFF', ame.makeNegFF( [] ) ) )
    panelC.append( singleCompt( 'fhn', ame.makeFHN( [] ) ) )
    panelC.append( singleCompt( 'bis', ame.makeBis( [] ) ) )

    panelCticks.append( np.arange( 0, 15.00001, 5 ) )
    panelCticks.append( np.arange( 0, 1.50001, 0.5 ) )
    panelCticks.append( np.arange( 0, 5.00002, 1 ) )
    panelCticks.append( np.arange( 0, 5.00002, 1 ) )
    moose.delete( '/model' )
    for i in zip( panelC, panelCticks, range( len( panelC ) ) ):
        plotPos = i[2] + 5
        ax = plotBoilerplate( 'C', plotPos, 'Time (s)' )
        plt.plot( i[0][1], i[0][2] )
        doty = i[1][-1] * 0.95
        plt.plot((150, 200), (doty, doty), '-')
        plt.plot((10,), (doty,), 'ro')
        xmax = ax.get_xlim()[1]
        #ax.xaxis.set_ticks( np.arange( 0, xmax, 50 ) )
        ax.xaxis.set_ticks( np.arange( 0, 250.001, 50 ) )
        ax.yaxis.set_ticks( i[1] )

def runPanelDEFG( name, dist, seqDt, numSpine, seq, stimAmpl ):
    preStim = 10.0
    blanks = 20
    rdes = rd.rdesigneur(
        useGssa = False,
        turnOffElec = True,
        chemPlotDt = 0.1,
        #diffusionLength = params['diffusionLength'],
        diffusionLength = 1e-6,
        cellProto = [['cell', 'soma']],
        chemProto = [['dend', name]],
        chemDistrib = [['dend', 'soma', 'install', '1' ]],
        plotList = [['soma', '1', 'dend' + '/A', 'n', '# of A']],
    )
    rdes.buildModel()
    #for i in range( 20 ):
        #moose.setClock( i, 0.02 )
    A = moose.vec( '/model/chem/dend/A' )
    Z = moose.vec( '/model/chem/dend/Z' )
    print moose.element( '/model/chem/dend/A/Adot' ).expr
    print moose.element( '/model/chem/dend/B/Bdot' ).expr
    print moose.element( '/model/chem/dend/Ca/CaStim' ).expr
    phase = moose.vec( '/model/chem/dend/phase' )
    ampl = moose.vec( '/model/chem/dend/ampl' )
    vel = moose.vec( '/model/chem/dend/vel' )
    vel.nInit = 1e-6 * seqDt
    ampl.nInit = stimAmpl
    stride = int( dist ) / numSpine
    phase.nInit = 10000
    Z.nInit = 0
    for j in range( numSpine ):
        k = blanks + j * stride
        Z[k].nInit = 1
        phase[k].nInit = preStim + seq[j] * seqDt
    moose.reinit()
    runtime = 50
    snapshot = preStim + seqDt * (numSpine - 0.8)
    print snapshot
    #snapshot = 26
    moose.start( snapshot )
    avec = moose.vec( '/model/chem/dend/A' ).n
    moose.start( runtime - snapshot )
    tvec = []
    for i in range( 5 ):
        tab = moose.element( '/model/graphs/plot0[' + str( blanks + i * stride ) + ']' )
        dt = tab.dt
        tvec.append( tab.vector )
    moose.delete( '/model' )
    return dt, tvec, avec

def makePassiveSoma( name, length, diameter ):
    elecid = moose.Neuron( '/library/' + name )
    dend = moose.Compartment( elecid.path + '/soma' )
    dend.diameter = diameter
    dend.length = length
    dend.x = length
    return elecid

def plotOnePanel( tLabel, dt, tplot, numSyn, plotRange, tick ):
    t = np.arange( 0, len( tplot[0] ), 1.0 ) * dt
    ax = plotBoilerplate( tLabel, 1 + start )
    for i in range( 5 ):
        plt.plot( t, tplot[i] )
    ax.yaxis.set_ticks( np.arange( 0, plotRange, tick ) )


def plotPanelDEFG( seq, row ):
    makePassiveSoma( 'cell', 100e-6, 10e-6 )
    start = (row -1) * 4
    tLabel = chr( ord( 'B' ) + row - 1 )
    xLabel = chr( ord( 'D' ) + row - 1 )
    xplot = []

    ############################################################

    dt, tplot, avec = runPanelDEFG( 'negFB', 5.0, 2.0, 5, seq, 1.0 )
    xplot.append( avec )
    t = np.arange( 0, len( tplot[0] ), 1.0 ) * dt
    ax = plotBoilerplate( tLabel, 1 + start, 'Time (s)')
    for i in range( 5 ):
        plt.plot( t, tplot[i] )
    ax.yaxis.set_ticks( np.arange( 0, 10.00001, 5.0 ) )

    dt, tplot, avec = runPanelDEFG( 'negFF', 10.0, 1.0, 5, seq, 1.0 )
    xplot.append( avec )
    t = np.arange( 0, len( tplot[0] ), 1.0 ) * dt
    ax = plotBoilerplate( tLabel, 2 + start, 'Time (s)')
    for i in range( 5 ):
        plt.plot( t, tplot[i] )
    ax.yaxis.set_ticks( np.arange( 0, 1.50001, 0.5 ) )
    #dt, tplot, avec = runPanelDEFG( 'fhn', 15.0, 3.0, 5, seq, 0.4 )
    dt, tplot, avec = runPanelDEFG( 'fhn', 5.0, 1.5, 5, seq, 0.4 )
    xplot.append( avec )
    #plotOnePanel( dt, 'B', tplot, 5, 1.5, 0.5 )
    t = np.arange( 0, len( tplot[0] ), 1.0 ) * dt
    #ax = plotBoilerplate( tLabel, 1 + start )
    ax = plotBoilerplate( tLabel, 3 + start, 'Time (s)')
    for i in range( 5 ):
        plt.plot( t, tplot[i] )
    yl = ax.get_ylim()[1] 
    ax.yaxis.set_ticks( np.arange( 0, 4.0001, 2.0 ) )

    #dt, tplot, avec = runPanelDEFG( 'bis', 5.0, 4.0, 5, seq, 1.0 )
    dt, tplot, avec = runPanelDEFG( 'bis', 15.0, 2.0, 5, seq, 1.0 )
    xplot.append( avec )
    t = np.arange( 0, len( tplot[0] ), 1.0 ) * dt
    ax = plotBoilerplate( tLabel, 4 + start, 'Time (s)' )
    for i in range( 5 ):
        plt.plot( t, tplot[i] )
    yl = ax.get_ylim()[1] 
    ax.yaxis.set_ticks( np.arange( 0, 4.0001, 2.0 ) )

##################################################################
    for i in zip( range(4), (10, 1.5, 4.0, 4.0 ), (5, 0.5, 2, 2) ):
        ax = plotBoilerplate( xLabel, 9 + start + i[0], r'Position ($\mu$m)' )
        plt.plot( xplot[i[0]][:50] )
        ax.yaxis.set_ticks( np.arange( 0, i[1] * 1.0000001, i[2] ) )

##################################################################
if __name__ == '__main__':
    moose.Neutral( '/library' )
    moose.Neutral( '/model' )

    fig = plt.figure( figsize = (12,12), facecolor='white' )
    fig.subplots_adjust( left = 0.18 )
    plotPanelA()
    plotPanelB()
    plotPanelC()
    plotPanelDEFG( [0,1,2,3,4], 3 )
    plotPanelDEFG( [4,1,0,3,2], 4 )
    plt.tight_layout()
        
    plt.show()
        
        
